# Supplementary material for: Relationship Between the Fatty Acid Profiles and Gut Bacterial Communities of the Chinese Mitten Crab (Eriocheir sinensis) From Ecologically Different Habitats
Source: Front Microbiol. 2020 Oct 15;11:565267. doi: 10.3389/fmicb.2020.565267 (PMC7593381; doi:10.3389/fmicb.2020.565267)
Supplement: Supplementary Table 1 — Read sequencing, assembly, mapping, and characterization. [file Table_1.xls]

## Sheet: Tab.S2
#Sample_name	Raw_reads(#)	Clean_Reads(#)	Base(nt)	AvgLen(nt)	Q20	GC%	Effective%
C1f	110413	98959	25105842	253	85.3	47.48	89.63
C1m	63366	61864	15686103	253	87.93	48.2	97.63
C2f	108792	98246	24916958	253	86.39	47.43	90.31
C2m	73639	70998	18000227	253	87.83	48.75	96.41
C3f	100149	96979	24595522	253	88.38	47.66	96.83
C3m	87818	83913	21273954	253	88.18	48.25	95.55
C4f	95018	88204	22359511	253	86.72	47.41	92.83
G1f	120918	108474	27483753	253	86.26	48.9	89.71
G2f	49648	46718	11853791	253	86.12	48.19	94.1
G2m	106262	101510	25729077	253	86.41	48.88	95.53
G3f	104943	99202	25158088	253	86.95	47.65	94.53
G3m	104794	100792	25531627	253	85.85	49.16	96.18
G4f	102871	97023	24598502	253	86.2	48.52	94.32
G4m	104350	96271	24416603	253	86.15	48.54	92.26
Gy1f	104263	99340	25179826	253	87.11	47.35	95.28
Gy1m	105515	93116	23564371	253	86.03	47.71	88.25
Gy2m	97275	88243	22379834	253	87.1	47.11	90.71
Gy3f	105374	97604	24734051	253	85.08	47.36	92.63
Gy3m	93279	89869	22782113	253	86.07	47.65	96.34
Gy4f	107986	98411	24949375	253	86.26	47.81	91.13
Gy4m	105081	95563	24242049	253	86.05	47.76	90.94
H1f	92109	88014	22305566	253	87.54	48.66	95.55
H1m	104254	94539	23981900	253	86.75	48.29	90.68
H2f	102712	97757	24722371	252	86.7	48.17	95.18
H2m	98454	95516	24208785	253	86.35	48.14	97.02
H3m	126144	116822	29611595	253	85.81	48.71	92.61
H4f	96830	90988	23076681	253	86.43	47.66	93.97
H4m	90994	86748	21976469	253	86.31	48.53	95.33
T1f	87883	80237	20363048	253	88.17	47.46	91.3
T1m	83860	80179	20310153	253	88.58	47.69	95.61
T2f	70804	68844	17454816	253	88.58	48.54	97.23
T2m	86570	80215	20350968	253	88.4	47.23	92.66
T3f	86718	80197	20345171	253	87.81	47.66	92.48
T3m	68212	64848	16454465	253	89.62	47.91	95.07
T4f	75160	69945	17752704	253	89.24	47.3	93.06
T4m	57795	54481	13793228	253	88.31	47.87	94.27
Y1f	107766	99022	25099865	253	87.31	48.31	91.89
Y1m	104093	97644	24762641	253	86.01	48.52	93.8
Y2f	106023	102081	25849568	253	86.01	48.22	96.28
Y2m	96242	89648	22697619	253	85.6	48.91	93.15
Y3f	106484	97012	24610385	253	85.77	47.87	91.1
Y3m	103356	95922	24309439	253	85.92	48.21	92.81
Y4f	114624	109126	27665527	253	87.97	48.29	95.2
Y4m	99613	96773	24517580	253	86.31	47.48	97.15
