# Supplementary material for: Relationship Between the Fatty Acid Profiles and Gut Bacterial Communities of the Chinese Mitten Crab (Eriocheir sinensis) From Ecologically Different Habitats
Source: Front Microbiol. 2020 Oct 15;11:565267. doi: 10.3389/fmicb.2020.565267 (PMC7593381; doi:10.3389/fmicb.2020.565267)
Supplement: Supplementary Table 3 — Out table and relative abundance. [file Table_3.xls]

Taxonomy	T	C	H	G	Y	Gy	Tax_detail
Candidatus_Bacilloplasma	0.624609	0.399738	0.461402	0.484139	0.459277	0.455728	k__Bacteria;p__Tenericutes;c__Mollicutes;o__Mycoplasmatales;f__Mycoplasmataceae;g__Candidatus_Bacilloplasma;
Candidatus_Hepatoplasma	0.120709	0.008700	0.069655	0.045988	0.055645	0.059952	k__Bacteria;p__Tenericutes;c__Mollicutes;o__Entomoplasmatales;f__unidentified_Entomoplasmatales;g__Candidatus_Hepatoplasma;
Dysgonomonas	0.016435	0.100524	0.034773	0.028104	0.114048	0.099919	k__Bacteria;p__Bacteroidetes;c__Bacteroidia;o__Bacteroidales;f__unidentified_Bacteroidales;g__Dysgonomonas;
Bacteroides	0.065917	0.079061	0.060854	0.020193	0.026477	0.050538	k__Bacteria;p__Bacteroidetes;c__Bacteroidia;o__Bacteroidales;f__Bacteroidaceae;g__Bacteroides;
Aeromonas	0.025490	0.009244	0.017086	0.008297	0.015614	0.000830	k__Bacteria;p__Proteobacteria;c__Gammaproteobacteria;o__Aeromonadales;f__Aeromonadaceae;g__Aeromonas;
Vibrio	0.017898	0.060089	0.021749	0.100979	0.016146	0.014721	k__Bacteria;p__Proteobacteria;c__Gammaproteobacteria;o__Vibrionales;f__Vibrionaceae;g__Vibrio;
Shewanella	0.000963	0.000500	0.025456	0.040439	0.014654	0.000117	k__Bacteria;p__Proteobacteria;c__Gammaproteobacteria;o__Alteromonadales;f__Shewanellaceae;g__Shewanella;
unidentified_Cyanobacteria	0.000092	0.000741	0.000141	0.016538	0.000293	0.000145	k__Bacteria;p__Cyanobacteria;c__unidentified_Cyanobacteria;o__unidentified_Cyanobacteria;f__unidentified_Cyanobacteria;g__unidentified_Cyanobacteria;
unidentified_Clostridiales	0.001308	0.016204	0.000290	0.001076	0.003554	0.000089	k__Bacteria;p__Firmicutes;c__Clostridia;o__Clostridiales;f__unidentified_Clostridiales;g__unidentified_Clostridiales;
Roseimarinus	0.005617	0.036172	0.011384	0.021729	0.013692	0.044884	k__Bacteria;p__Bacteroidetes;c__Bacteroidia;o__Bacteroidales;f__Prolixibacteraceae;g__Roseimarinus;
Fusobacterium	0.002239	0.014153	0.000568	0.001991	0.003614	0.000077	k__Bacteria;p__Fusobacteria;c__Fusobacteriia;o__Fusobacteriales;f__Fusobacteriaceae;g__Fusobacterium;
Coprobacillus	0.005525	0.024509	0.004340	0.002599	0.020504	0.023321	k__Bacteria;p__Firmicutes;c__Erysipelotrichia;o__Erysipelotrichales;f__Erysipelotrichaceae;g__Coprobacillus;
Acinetobacter	0.000148	0.000443	0.014487	0.000395	0.000095	0.000069	k__Bacteria;p__Proteobacteria;c__Gammaproteobacteria;o__Pseudomonadales;f__Moraxellaceae;g__Acinetobacter;
Pragia	0.002817	0.001302	0.009696	0.010586	0.008424	0.001044	k__Bacteria;p__Proteobacteria;c__Gammaproteobacteria;o__Enterobacteriales;f__Enterobacteriaceae;g__Pragia;
Phyllobacterium	0.000339	0.005690	0.000334	0.000193	0.000025	0.000020	k__Bacteria;p__Proteobacteria;c__Alphaproteobacteria;o__Rhizobiales;f__Rhizobiaceae;g__Phyllobacterium;
unidentified_Bacteria	0.003389	0.003349	0.003699	0.004106	0.002052	0.000423	k__Bacteria;p__unidentified_Bacteria;c__unidentified_Bacteria;o__unidentified_Bacteria;f__unidentified_Bacteria;g__unidentified_Bacteria;
unidentified_Rickettsiales	0.000007	0.000036	0.000020	0.002112	0.000021	0.000008	k__Bacteria;p__Proteobacteria;c__Alphaproteobacteria;o__Rickettsiales;f__unidentified_Rickettsiales;g__unidentified_Rickettsiales;
unidentified_Erysipelotrichaceae	0.000187	0.000874	0.000770	0.002789	0.002274	0.006202	k__Bacteria;p__Firmicutes;c__Erysipelotrichia;o__Erysipelotrichales;f__Erysipelotrichaceae;g__unidentified_Erysipelotrichaceae;
Arcobacter	0.000000	0.001834	0.000012	0.001350	0.000004	0.000000	k__Bacteria;p__unidentified_Bacteria;c__unidentified_Bacteria;o__Campylobacterales;f__unidentified_Campylobacterales;g__Arcobacter;
Sphingomonas	0.000180	0.000540	0.000036	0.001753	0.000060	0.000085	k__Bacteria;p__Proteobacteria;c__Alphaproteobacteria;o__Sphingomonadales;f__Sphingomonadaceae;g__Sphingomonas;
unidentified_Lachnospiraceae	0.000420	0.001197	0.002986	0.001245	0.002486	0.001515	k__Bacteria;p__Firmicutes;c__Clostridia;o__Clostridiales;f__Lachnospiraceae;g__unidentified_Lachnospiraceae;
Morganella	0.000536	0.000060	0.001999	0.000617	0.000395	0.000000	k__Bacteria;p__Proteobacteria;c__Gammaproteobacteria;o__Enterobacteriales;f__Enterobacteriaceae;g__Morganella;
Luteolibacter	0.000004	0.001342	0.000016	0.000089	0.000106	0.000117	k__Bacteria;p__Verrucomicrobia;c__Verrucomicrobiae;o__Verrucomicrobiales;f__Rubritaleaceae;g__Luteolibacter;
unidentified_Synechococcales	0.000060	0.001414	0.000113	0.000000	0.000071	0.000125	k__Bacteria;p__Cyanobacteria;c__unidentified_Cyanobacteria;o__Synechococcales;f__unidentified_Synechococcales;g__unidentified_Synechococcales;
Macellibacteroides	0.001301	0.000004	0.000040	0.000000	0.000000	0.000004	k__Bacteria;p__Bacteroidetes;c__Bacteroidia;o__Bacteroidales;f__Tannerellaceae;g__Macellibacteroides;
Raoultella	0.000973	0.000480	0.000032	0.000725	0.000116	0.000056	k__Bacteria;p__Proteobacteria;c__Gammaproteobacteria;o__Enterobacteriales;f__Enterobacteriaceae;g__Raoultella;
Paracoccus	0.000021	0.000040	0.000907	0.000536	0.000004	0.000004	k__Bacteria;p__Proteobacteria;c__Alphaproteobacteria;o__Rhodobacterales;f__Rhodobacteraceae;g__Paracoccus;
Pseudomonas	0.000166	0.000326	0.001161	0.000298	0.000018	0.000012	k__Bacteria;p__Proteobacteria;c__Gammaproteobacteria;o__Pseudomonadales;f__Pseudomonadaceae;g__Pseudomonas;
Gemmobacter	0.000014	0.000101	0.001011	0.000359	0.000028	0.000020	k__Bacteria;p__Proteobacteria;c__Alphaproteobacteria;o__Rhodobacterales;f__Rhodobacteraceae;g__Gemmobacter;
Streptococcus	0.000021	0.000020	0.000000	0.000854	0.000014	0.000052	k__Bacteria;p__Firmicutes;c__Bacilli;o__Lactobacillales;f__Streptococcaceae;g__Streptococcus;
unidentified_Acidobacteria	0.000000	0.000516	0.000032	0.000064	0.000963	0.000189	k__Bacteria;p__Acidobacteria;c__unidentified_Acidobacteria;o__unidentified_Acidobacteria;f__unidentified_Acidobacteria;g__unidentified_Acidobacteria;
Tessaracoccus	0.000000	0.000040	0.000073	0.000609	0.000000	0.000000	k__Bacteria;p__Actinobacteria;c__unidentified_Actinobacteria;o__Propionibacteriales;f__Propionibacteriaceae;g__Tessaracoccus;
Roseovarius	0.000053	0.000101	0.000298	0.000564	0.000014	0.000000	k__Bacteria;p__Proteobacteria;c__Alphaproteobacteria;o__Rhodobacterales;f__Rhodobacteraceae;g__Roseovarius;
Terrimicrobium	0.000011	0.000407	0.000004	0.000012	0.000148	0.000016	k__Bacteria;p__Verrucomicrobia;c__Verrucomicrobiae;o__Chthoniobacterales;f__unidentified_Chthoniobacterales;g__Terrimicrobium;
Lactobacillus	0.000046	0.000048	0.000032	0.000403	0.000056	0.000036	k__Bacteria;p__Firmicutes;c__Bacilli;o__Lactobacillales;f__Lactobacillaceae;g__Lactobacillus;
Propioniciclava	0.000004	0.000036	0.000020	0.000431	0.000000	0.000004	k__Bacteria;p__Actinobacteria;c__unidentified_Actinobacteria;o__Propionibacteriales;f__Propionibacteriaceae;g__Propioniciclava;
Chryseobacterium	0.000011	0.000105	0.000649	0.000097	0.000046	0.000024	k__Bacteria;p__Bacteroidetes;c__Bacteroidia;o__Flavobacteriales;f__unidentified_Flavobacteriales;g__Chryseobacterium;
Desulfobacca	0.000000	0.000081	0.000012	0.000000	0.000564	0.000044	k__Bacteria;p__Proteobacteria;c__Deltaproteobacteria;o__Syntrophobacterales;f__Syntrophaceae;g__Desulfobacca;
Flavobacterium	0.000018	0.000649	0.000206	0.000431	0.000113	0.000020	k__Bacteria;p__Bacteroidetes;c__Bacteroidia;o__Flavobacteriales;f__Flavobacteriaceae;g__Flavobacterium;
unidentified_Christensenellaceae	0.000004	0.000028	0.000008	0.000314	0.000014	0.000000	k__Bacteria;p__Firmicutes;c__Clostridia;o__Clostridiales;f__Christensenellaceae;g__unidentified_Christensenellaceae;
Hyphomicrobium	0.000000	0.000000	0.000012	0.000270	0.000067	0.000004	k__Bacteria;p__Proteobacteria;c__Alphaproteobacteria;o__Rhizobiales;f__Hyphomicrobiaceae;g__Hyphomicrobium;
Rhodoferax	0.000000	0.000343	0.000004	0.000012	0.000007	0.000000	k__Bacteria;p__Proteobacteria;c__Gammaproteobacteria;o__unidentified_Gammaproteobacteria;f__Burkholderiaceae;g__Rhodoferax;
Acidaminobacter	0.000913	0.000371	0.000000	0.000000	0.000000	0.000000	k__Bacteria;p__Firmicutes;c__Clostridia;o__Clostridiales;f__unidentified_Clostridiales;g__Acidaminobacter;
Spiroplasma	0.000000	0.000000	0.000000	0.000000	0.000000	0.000222	k__Bacteria;p__Tenericutes;c__Mollicutes;o__Entomoplasmatales;f__Spiroplasmataceae;g__Spiroplasma;
Pirellula	0.000007	0.000201	0.000008	0.000222	0.000113	0.000060	k__Bacteria;p__Planctomycetes;c__Planctomycetacia;o__unidentified_Planctomycetacia;f__unidentified_Planctomycetacia;g__Pirellula;
Porphyromonas	0.000000	0.000000	0.000000	0.000210	0.000000	0.000000	k__Bacteria;p__Bacteroidetes;c__Bacteroidia;o__Bacteroidales;f__Porphyromonadaceae;g__Porphyromonas;
Anaerovorax	0.000719	0.000274	0.000004	0.000000	0.000028	0.000000	k__Bacteria;p__Firmicutes;c__Clostridia;o__Clostridiales;f__unidentified_Clostridiales;g__Anaerovorax;
Methylocystis	0.000000	0.000044	0.000024	0.000016	0.000377	0.000173	k__Bacteria;p__Proteobacteria;c__Alphaproteobacteria;o__Rhizobiales;f__Beijerinckiaceae;g__Methylocystis;
unidentified_Burkholderiaceae	0.000011	0.000064	0.000004	0.000016	0.000286	0.000024	k__Bacteria;p__Proteobacteria;c__Gammaproteobacteria;o__unidentified_Gammaproteobacteria;f__Burkholderiaceae;g__unidentified_Burkholderiaceae;
Stenotrophomonas	0.000208	0.000504	0.000520	0.000782	0.000603	0.000556	k__Bacteria;p__Proteobacteria;c__Gammaproteobacteria;o__Xanthomonadales;f__Xanthomonadaceae;g__Stenotrophomonas;
unidentified_Prevotellaceae	0.000014	0.000052	0.000004	0.000206	0.000011	0.000008	k__Bacteria;p__Bacteroidetes;c__Bacteroidia;o__Bacteroidales;f__Prevotellaceae;g__unidentified_Prevotellaceae;
Hydrogenophaga	0.000000	0.000040	0.000036	0.000201	0.000032	0.000028	k__Bacteria;p__Proteobacteria;c__Gammaproteobacteria;o__unidentified_Gammaproteobacteria;f__Burkholderiaceae;g__Hydrogenophaga;
unidentified_Gammaproteobacteria	0.000007	0.000234	0.000016	0.000016	0.000268	0.000105	k__Bacteria;p__Proteobacteria;c__Gammaproteobacteria;o__unidentified_Gammaproteobacteria;f__unidentified_Gammaproteobacteria;g__unidentified_Gammaproteobacteria;
Roseomonas	0.000049	0.000121	0.000044	0.000169	0.000078	0.000064	k__Bacteria;p__Proteobacteria;c__Alphaproteobacteria;o__unidentified_Alphaproteobacteria;f__Acetobacteraceae;g__Roseomonas;
Psychrobacter	0.000000	0.000000	0.000363	0.000000	0.000000	0.000000	k__Bacteria;p__Proteobacteria;c__Gammaproteobacteria;o__Pseudomonadales;f__Moraxellaceae;g__Psychrobacter;
Vicinamibacter	0.000000	0.000121	0.000000	0.000000	0.000282	0.000060	k__Bacteria;p__Acidobacteria;c__unidentified_Acidobacteria;o__unidentified_Acidobacteria;f__unidentified_Acidobacteria;g__Vicinamibacter;
Desulfomonile	0.000000	0.000044	0.000008	0.000000	0.000342	0.000004	k__Bacteria;p__Proteobacteria;c__Deltaproteobacteria;o__Syntrophobacterales;f__Syntrophaceae;g__Desulfomonile;
Candidatus_Competibacter	0.000000	0.000024	0.000000	0.000008	0.000236	0.000004	k__Bacteria;p__Proteobacteria;c__Gammaproteobacteria;o__unidentified_Gammaproteobacteria;f__Competibacteraceae;g__Candidatus_Competibacter;
Gemmatimonas	0.000000	0.000129	0.000004	0.000004	0.000004	0.000004	k__Bacteria;p__Gemmatimonadetes;c__unidentified_Gemmatimonadetes;o__Gemmatimonadales;f__Gemmatimonadaceae;g__Gemmatimonas;
Gaiella	0.000000	0.000161	0.000000	0.000012	0.000053	0.000000	k__Bacteria;p__Actinobacteria;c__Thermoleophilia;o__Gaiellales;f__Gaiellaceae;g__Gaiella;
Pantoea	0.000011	0.000008	0.000000	0.000129	0.000007	0.000000	k__Bacteria;p__Proteobacteria;c__Gammaproteobacteria;o__Enterobacteriales;f__Enterobacteriaceae;g__Pantoea;
Ilumatobacter	0.000053	0.000097	0.000290	0.000117	0.000197	0.000040	k__Bacteria;p__Actinobacteria;c__Acidimicrobiia;o__unidentified_Acidimicrobiia;f__unidentified_Acidimicrobiia;g__Ilumatobacter;
Aurantimicrobium	0.000004	0.000000	0.000371	0.000129	0.000000	0.000004	k__Bacteria;p__Actinobacteria;c__unidentified_Actinobacteria;o__Micrococcales;f__Microbacteriaceae;g__Aurantimicrobium;
Demequina	0.000000	0.000000	0.000012	0.000004	0.000000	0.000169	k__Bacteria;p__Actinobacteria;c__unidentified_Actinobacteria;o__Micrococcales;f__Demequinaceae;g__Demequina;
Desulfomicrobium	0.000427	0.000230	0.000004	0.000000	0.000007	0.000004	k__Bacteria;p__Proteobacteria;c__Deltaproteobacteria;o__Desulfovibrionales;f__Desulfomicrobiaceae;g__Desulfomicrobium;
Roseateles	0.000071	0.000246	0.000145	0.000274	0.000162	0.000028	k__Bacteria;p__Proteobacteria;c__Gammaproteobacteria;o__unidentified_Gammaproteobacteria;f__Burkholderiaceae;g__Roseateles;
Altererythrobacter	0.000014	0.000016	0.000073	0.000109	0.000000	0.000028	k__Bacteria;p__Proteobacteria;c__Alphaproteobacteria;o__Sphingomonadales;f__Sphingomonadaceae;g__Altererythrobacter;
Prevotella	0.000000	0.000000	0.000008	0.000121	0.000000	0.000000	k__Bacteria;p__Bacteroidetes;c__Bacteroidia;o__Bacteroidales;f__Prevotellaceae;g__Prevotella;
Nocardioides	0.000000	0.000125	0.000024	0.000032	0.000007	0.000000	k__Bacteria;p__Actinobacteria;c__unidentified_Actinobacteria;o__Propionibacteriales;f__Nocardioidaceae;g__Nocardioides;
Brucella	0.000522	0.000161	0.000000	0.000012	0.000000	0.000000	k__Bacteria;p__Proteobacteria;c__Alphaproteobacteria;o__Rhizobiales;f__Rhizobiaceae;g__Brucella;
Fimbriiglobus	0.000004	0.000000	0.000012	0.000093	0.000014	0.000008	k__Bacteria;p__Planctomycetes;c__Planctomycetacia;o__unidentified_Planctomycetacia;f__Gemmataceae;g__Fimbriiglobus;
Deinococcus	0.000004	0.000000	0.000000	0.000093	0.000004	0.000004	k__Bacteria;p__Deinococcus-Thermus;c__Deinococci;o__Deinococcales;f__Deinococcaceae;g__Deinococcus;
Desulfuromonas	0.000363	0.000210	0.000000	0.000000	0.000000	0.000004	k__Bacteria;p__Proteobacteria;c__Deltaproteobacteria;o__Desulfuromonadales;f__Desulfuromonadaceae;g__Desulfuromonas;
Bradyrhizobium	0.000007	0.000097	0.000024	0.000012	0.000032	0.000004	k__Bacteria;p__Proteobacteria;c__Alphaproteobacteria;o__Rhizobiales;f__Xanthobacteraceae;g__Bradyrhizobium;
Solirubrobacter	0.000000	0.000093	0.000000	0.000004	0.000000	0.000000	k__Bacteria;p__Actinobacteria;c__Thermoleophilia;o__Solirubrobacterales;f__Solirubrobacteraceae;g__Solirubrobacter;
Hymenobacter	0.000000	0.000000	0.000004	0.000016	0.000000	0.000085	k__Bacteria;p__Bacteroidetes;c__Bacteroidia;o__Cytophagales;f__Hymenobacteraceae;g__Hymenobacter;
Neisseria	0.000007	0.000000	0.000000	0.000097	0.000011	0.000004	k__Bacteria;p__Proteobacteria;c__Gammaproteobacteria;o__unidentified_Gammaproteobacteria;f__Neisseriaceae;g__Neisseria;
Filifactor	0.000000	0.000000	0.000000	0.000085	0.000000	0.000000	k__Bacteria;p__Firmicutes;c__Clostridia;o__Clostridiales;f__Peptostreptococcaceae;g__Filifactor;
Dialister	0.000011	0.000000	0.000000	0.000085	0.000000	0.000000	k__Bacteria;p__Firmicutes;c__Negativicutes;o__Selenomonadales;f__Veillonellaceae;g__Dialister;
Elizabethkingia	0.000300	0.000181	0.000000	0.000000	0.000000	0.000000	k__Bacteria;p__Bacteroidetes;c__Bacteroidia;o__Flavobacteriales;f__unidentified_Flavobacteriales;g__Elizabethkingia;
Nordella	0.000000	0.000004	0.000008	0.000085	0.000053	0.000008	k__Bacteria;p__Proteobacteria;c__Alphaproteobacteria;o__Rhizobiales;f__unidentified_Rhizobiales;g__Nordella;
Acetobacterium	0.000000	0.000145	0.000008	0.000008	0.000000	0.000000	k__Bacteria;p__Firmicutes;c__Clostridia;o__Clostridiales;f__Eubacteriaceae;g__Acetobacterium;
Syntrophobacter	0.000000	0.000000	0.000000	0.000000	0.000176	0.000004	k__Bacteria;p__Proteobacteria;c__Deltaproteobacteria;o__Syntrophobacterales;f__Syntrophobacteraceae;g__Syntrophobacter;
Methyloparacoccus	0.000000	0.000004	0.000000	0.000000	0.000152	0.000040	k__Bacteria;p__Proteobacteria;c__Gammaproteobacteria;o__Methylococcales;f__Methylococcaceae;g__Methyloparacoccus;
Candidatus_Anammoximicrobium	0.000000	0.000036	0.000000	0.000008	0.000088	0.000028	k__Bacteria;p__Planctomycetes;c__Planctomycetacia;o__unidentified_Planctomycetacia;f__unidentified_Planctomycetacia;g__Candidatus_Anammoximicrobium;
unidentified_Enterobacteriaceae	0.000000	0.000000	0.000060	0.000000	0.000067	0.000000	k__Bacteria;p__Proteobacteria;c__Gammaproteobacteria;o__Enterobacteriales;f__Enterobacteriaceae;g__unidentified_Enterobacteriaceae;
Candidatus_Udaeobacter	0.000000	0.000077	0.000000	0.000000	0.000000	0.000000	k__Bacteria;p__Verrucomicrobia;c__Verrucomicrobiae;o__Chthoniobacterales;f__Chthoniobacteraceae;g__Candidatus_Udaeobacter;
Gemella	0.000000	0.000000	0.000000	0.000064	0.000000	0.000000	k__Bacteria;p__Firmicutes;c__Bacilli;o__Bacillales;f__unidentified_Bacillales;g__Gemella;
Exiguobacterium	0.000004	0.000012	0.000129	0.000000	0.000011	0.000000	k__Bacteria;p__Firmicutes;c__Bacilli;o__Bacillales;f__unidentified_Bacillales;g__Exiguobacterium;
unidentified_Spirochaetaceae	0.000000	0.000004	0.000000	0.000060	0.000000	0.000000	k__Bacteria;p__Spirochaetes;c__Spirochaetia;o__Spirochaetales;f__Spirochaetaceae;g__unidentified_Spirochaetaceae;
unidentified_Nitrosomonadaceae	0.000004	0.000060	0.000000	0.000008	0.000063	0.000000	k__Bacteria;p__Proteobacteria;c__Gammaproteobacteria;o__unidentified_Gammaproteobacteria;f__Nitrosomonadaceae;g__unidentified_Nitrosomonadaceae;
Pseudoramibacter	0.000000	0.000000	0.000000	0.000064	0.000000	0.000000	k__Bacteria;p__Firmicutes;c__Clostridia;o__Clostridiales;f__Eubacteriaceae;g__Pseudoramibacter;
unidentified_Nostocales	0.000000	0.000101	0.000000	0.000000	0.000014	0.000032	k__Bacteria;p__Cyanobacteria;c__unidentified_Cyanobacteria;o__Nostocales;f__unidentified_Nostocales;g__unidentified_Nostocales;
Dechloromonas	0.000018	0.000036	0.000032	0.000105	0.000025	0.000000	k__Bacteria;p__Proteobacteria;c__Gammaproteobacteria;o__unidentified_Gammaproteobacteria;f__Rhodocyclaceae;g__Dechloromonas;
Comamonas	0.000000	0.000016	0.000024	0.000052	0.000004	0.000028	k__Bacteria;p__Proteobacteria;c__Gammaproteobacteria;o__unidentified_Gammaproteobacteria;f__Burkholderiaceae;g__Comamonas;
unidentified_Alphaproteobacteria	0.000000	0.000012	0.000000	0.000060	0.000067	0.000004	k__Bacteria;p__Proteobacteria;c__Alphaproteobacteria;o__unidentified_Alphaproteobacteria;f__unidentified_Alphaproteobacteria;g__unidentified_Alphaproteobacteria;
Saccharopolyspora	0.000000	0.000000	0.000000	0.000052	0.000000	0.000000	k__Bacteria;p__Actinobacteria;c__unidentified_Actinobacteria;o__Pseudonocardiales;f__Pseudonocardiaceae;g__Saccharopolyspora;
Blastopirellula	0.000007	0.000028	0.000016	0.000052	0.000028	0.000016	k__Bacteria;p__Planctomycetes;c__Planctomycetacia;o__unidentified_Planctomycetacia;f__unidentified_Planctomycetacia;g__Blastopirellula;
Cetobacterium	0.000007	0.000048	0.000000	0.000000	0.000000	0.000000	k__Bacteria;p__Fusobacteria;c__Fusobacteriia;o__Fusobacteriales;f__Fusobacteriaceae;g__Cetobacterium;
Pyramidobacter	0.000000	0.000000	0.000000	0.000048	0.000000	0.000000	k__Bacteria;p__Synergistetes;c__Synergistia;o__Synergistales;f__Synergistaceae;g__Pyramidobacter;
Coxiella	0.000000	0.000000	0.000000	0.000048	0.000028	0.000008	k__Bacteria;p__Proteobacteria;c__Gammaproteobacteria;o__unidentified_Gammaproteobacteria;f__Coxiellaceae;g__Coxiella;
Porphyrobacter	0.000042	0.000016	0.000048	0.000044	0.000011	0.000008	k__Bacteria;p__Proteobacteria;c__Alphaproteobacteria;o__Sphingomonadales;f__Sphingomonadaceae;g__Porphyrobacter;
Chryseomicrobium	0.000004	0.000040	0.000056	0.000000	0.000000	0.000000	k__Bacteria;p__Firmicutes;c__Bacilli;o__Bacillales;f__Planococcaceae;g__Chryseomicrobium;
Bdellovibrio	0.000000	0.000000	0.000008	0.000048	0.000000	0.000000	k__Bacteria;p__Proteobacteria;c__Deltaproteobacteria;o__Bdellovibrionales;f__Bdellovibrionaceae;g__Bdellovibrio;
Sphingopyxis	0.000000	0.000008	0.000004	0.000060	0.000007	0.000000	k__Bacteria;p__Proteobacteria;c__Alphaproteobacteria;o__Sphingomonadales;f__Sphingomonadaceae;g__Sphingopyxis;
Thermoanaerobaculum	0.000000	0.000069	0.000000	0.000000	0.000021	0.000004	k__Bacteria;p__Acidobacteria;c__unidentified_Acidobacteria;o__unidentified_Acidobacteria;f__unidentified_Acidobacteria;g__Thermoanaerobaculum;
Pedomicrobium	0.000000	0.000000	0.000000	0.000044	0.000035	0.000016	k__Bacteria;p__Proteobacteria;c__Alphaproteobacteria;o__Rhizobiales;f__Hyphomicrobiaceae;g__Pedomicrobium;
Methanobacterium	0.000000	0.000008	0.000000	0.000008	0.000074	0.000000	k__Archaea;p__Euryarchaeota;c__Methanobacteria;o__Methanobacteriales;f__Methanobacteriaceae;g__Methanobacterium;
Parvimonas	0.000000	0.000000	0.000000	0.000044	0.000000	0.000000	k__Bacteria;p__Firmicutes;c__Clostridia;o__Clostridiales;f__unidentified_Clostridiales;g__Parvimonas;
Vogesella	0.000000	0.000000	0.000000	0.000008	0.000000	0.000064	k__Bacteria;p__Proteobacteria;c__Gammaproteobacteria;o__unidentified_Gammaproteobacteria;f__Chromobacteriaceae;g__Vogesella;
Acidovorax	0.000000	0.000056	0.000000	0.000000	0.000011	0.000000	k__Bacteria;p__Proteobacteria;c__Gammaproteobacteria;o__unidentified_Gammaproteobacteria;f__Burkholderiaceae;g__Acidovorax;
Methylobacterium	0.000004	0.000004	0.000000	0.000040	0.000000	0.000000	k__Bacteria;p__Proteobacteria;c__Alphaproteobacteria;o__Rhizobiales;f__Beijerinckiaceae;g__Methylobacterium;
Tolumonas	0.000032	0.000044	0.000000	0.000000	0.000078	0.000000	k__Bacteria;p__Proteobacteria;c__Gammaproteobacteria;o__Aeromonadales;f__Aeromonadaceae;g__Tolumonas;
Enterococcus	0.000011	0.000000	0.000008	0.000032	0.000000	0.000040	k__Bacteria;p__Firmicutes;c__Bacilli;o__Lactobacillales;f__Enterococcaceae;g__Enterococcus;
Crenothrix	0.000000	0.000004	0.000000	0.000008	0.000078	0.000012	k__Bacteria;p__Proteobacteria;c__Gammaproteobacteria;o__Methylococcales;f__unidentified_Methylococcales;g__Crenothrix;
Catonella	0.000000	0.000000	0.000000	0.000040	0.000000	0.000000	k__Bacteria;p__Firmicutes;c__Clostridia;o__Clostridiales;f__Lachnospiraceae;g__Catonella;
Campylobacter	0.000000	0.000000	0.000000	0.000040	0.000000	0.000000	k__Bacteria;p__unidentified_Bacteria;c__unidentified_Bacteria;o__Campylobacterales;f__Campylobacteraceae;g__Campylobacter;
Methylocaldum	0.000000	0.000008	0.000000	0.000000	0.000088	0.000004	k__Bacteria;p__Proteobacteria;c__Gammaproteobacteria;o__Methylococcales;f__Methylococcaceae;g__Methylocaldum;
Desulfatiglans	0.000000	0.000008	0.000004	0.000000	0.000071	0.000008	k__Bacteria;p__Proteobacteria;c__Deltaproteobacteria;o__Desulfarculales;f__Desulfarculaceae;g__Desulfatiglans;
Kosakonia	0.000060	0.000069	0.000000	0.000036	0.000014	0.000004	k__Bacteria;p__Proteobacteria;c__Gammaproteobacteria;o__Enterobacteriales;f__Enterobacteriaceae;g__Kosakonia;
Desulfotomaculum	0.000113	0.000060	0.000000	0.000000	0.000000	0.000000	k__Bacteria;p__Firmicutes;c__Clostridia;o__Clostridiales;f__Peptococcaceae;g__Desulfotomaculum;
Stenotrophobacter	0.000000	0.000044	0.000000	0.000012	0.000007	0.000004	k__Bacteria;p__Acidobacteria;c__unidentified_Acidobacteria;o__unidentified_Acidobacteria;f__unidentified_Acidobacteria;g__Stenotrophobacter;
Ralstonia	0.000004	0.000040	0.000004	0.000012	0.000011	0.000008	k__Bacteria;p__Proteobacteria;c__Gammaproteobacteria;o__unidentified_Gammaproteobacteria;f__Burkholderiaceae;g__Ralstonia;
Staphylococcus	0.000007	0.000004	0.000008	0.000052	0.000000	0.000008	k__Bacteria;p__Firmicutes;c__Bacilli;o__Bacillales;f__Staphylococcaceae;g__Staphylococcus;
Leptotrichia	0.000000	0.000016	0.000000	0.000052	0.000000	0.000000	k__Bacteria;p__Fusobacteria;c__Fusobacteriia;o__Fusobacteriales;f__Leptotrichiaceae;g__Leptotrichia;
Akkermansia	0.000000	0.000044	0.000081	0.000024	0.000046	0.000085	k__Bacteria;p__Verrucomicrobia;c__Verrucomicrobiae;o__Verrucomicrobiales;f__Akkermansiaceae;g__Akkermansia;
Gemmata	0.000000	0.000000	0.000008	0.000032	0.000004	0.000004	k__Bacteria;p__Planctomycetes;c__Planctomycetacia;o__unidentified_Planctomycetacia;f__Gemmataceae;g__Gemmata;
Propionicimonas	0.000000	0.000000	0.000000	0.000036	0.000000	0.000000	k__Bacteria;p__Actinobacteria;c__unidentified_Actinobacteria;o__Propionibacteriales;f__Propionibacteriaceae;g__Propionicimonas;
Reyranella	0.000000	0.000032	0.000008	0.000008	0.000000	0.000000	k__Bacteria;p__Proteobacteria;c__Alphaproteobacteria;o__unidentified_Alphaproteobacteria;f__unidentified_Alphaproteobacteria;g__Reyranella;
Bacillus	0.000004	0.000016	0.000008	0.000048	0.000004	0.000000	k__Bacteria;p__Firmicutes;c__Bacilli;o__Bacillales;f__Bacillaceae;g__Bacillus;
Caulobacter	0.000000	0.000036	0.000000	0.000000	0.000000	0.000000	k__Bacteria;p__Proteobacteria;c__Alphaproteobacteria;o__Caulobacterales;f__Caulobacteraceae;g__Caulobacter;
Haliangium	0.000000	0.000032	0.000000	0.000016	0.000014	0.000000	k__Bacteria;p__Proteobacteria;c__Deltaproteobacteria;o__Myxococcales;f__Haliangiaceae;g__Haliangium;
Zobellella	0.000130	0.000056	0.000000	0.000000	0.000000	0.000000	k__Bacteria;p__Proteobacteria;c__Gammaproteobacteria;o__Aeromonadales;f__Aeromonadaceae;g__Zobellella;
Arenimonas	0.000000	0.000040	0.000000	0.000000	0.000046	0.000008	k__Bacteria;p__Proteobacteria;c__Gammaproteobacteria;o__Xanthomonadales;f__Xanthomonadaceae;g__Arenimonas;
Leptolinea	0.000000	0.000004	0.000000	0.000000	0.000053	0.000012	k__Bacteria;p__Chloroflexi;c__Anaerolineae;o__Anaerolineales;f__Anaerolineaceae;g__Leptolinea;
Solobacterium	0.000000	0.000000	0.000000	0.000032	0.000000	0.000000	k__Bacteria;p__Firmicutes;c__Erysipelotrichia;o__Erysipelotrichales;f__Erysipelotrichaceae;g__Solobacterium;
Taibaiella	0.000000	0.000004	0.000016	0.000077	0.000014	0.000012	k__Bacteria;p__Bacteroidetes;c__Bacteroidia;o__Chitinophagales;f__Chitinophagaceae;g__Taibaiella;
unidentified_Syntrophobacteraceae	0.000000	0.000012	0.000000	0.000000	0.000074	0.000012	k__Bacteria;p__Proteobacteria;c__Deltaproteobacteria;o__Syntrophobacterales;f__Syntrophobacteraceae;g__unidentified_Syntrophobacteraceae;
unidentified_Corynebacteriaceae	0.000011	0.000004	0.000000	0.000040	0.000004	0.000016	k__Bacteria;p__Actinobacteria;c__unidentified_Actinobacteria;o__Corynebacteriales;f__Corynebacteriaceae;g__unidentified_Corynebacteriaceae;
Fodinicola	0.000000	0.000004	0.000012	0.000036	0.000004	0.000000	k__Bacteria;p__Actinobacteria;c__unidentified_Actinobacteria;o__Frankiales;f__Cryptosporangiaceae;g__Fodinicola;
Sphingobacterium	0.000000	0.000000	0.000036	0.000008	0.000007	0.000004	k__Bacteria;p__Bacteroidetes;c__Bacteroidia;o__Sphingobacteriales;f__Sphingobacteriaceae;g__Sphingobacterium;
Defluviicoccus	0.000000	0.000000	0.000000	0.000036	0.000004	0.000000	k__Bacteria;p__Proteobacteria;c__Alphaproteobacteria;o__Rhodospirillales;f__unidentified_Rhodospirillales;g__Defluviicoccus;
Novosphingobium	0.000000	0.000012	0.000012	0.000036	0.000025	0.000024	k__Bacteria;p__Proteobacteria;c__Alphaproteobacteria;o__Sphingomonadales;f__Sphingomonadaceae;g__Novosphingobium;
unidentified_Acidimicrobiia	0.000018	0.000016	0.000036	0.000044	0.000028	0.000008	k__Bacteria;p__Actinobacteria;c__Acidimicrobiia;o__unidentified_Acidimicrobiia;f__unidentified_Acidimicrobiia;g__unidentified_Acidimicrobiia;
Acidibacter	0.000004	0.000008	0.000000	0.000028	0.000007	0.000000	k__Bacteria;p__Proteobacteria;c__Gammaproteobacteria;o__unidentified_Gammaproteobacteria;f__unidentified_Gammaproteobacteria;g__Acidibacter;
unidentified_Isosphaeraceae	0.000000	0.000028	0.000000	0.000000	0.000000	0.000008	k__Bacteria;p__Planctomycetes;c__Planctomycetacia;o__unidentified_Planctomycetacia;f__Isosphaeraceae;g__unidentified_Isosphaeraceae;
Pleomorphomonas	0.000000	0.000000	0.000000	0.000012	0.000028	0.000000	k__Bacteria;p__Proteobacteria;c__Alphaproteobacteria;o__Rhizobiales;f__unidentified_Rhizobiales;g__Pleomorphomonas;
Aeromicrobium	0.000000	0.000028	0.000000	0.000000	0.000000	0.000000	k__Bacteria;p__Actinobacteria;c__unidentified_Actinobacteria;o__Propionibacteriales;f__Nocardioidaceae;g__Aeromicrobium;
Proteocatella	0.000014	0.000004	0.000060	0.000000	0.000000	0.000000	k__Bacteria;p__Firmicutes;c__Clostridia;o__Clostridiales;f__Peptostreptococcaceae;g__Proteocatella;
Lysobacter	0.000018	0.000028	0.000008	0.000016	0.000000	0.000008	k__Bacteria;p__Proteobacteria;c__Gammaproteobacteria;o__Xanthomonadales;f__Xanthomonadaceae;g__Lysobacter;
Roseimaritima	0.000004	0.000028	0.000000	0.000000	0.000074	0.000000	k__Bacteria;p__Planctomycetes;c__Planctomycetacia;o__unidentified_Planctomycetacia;f__unidentified_Planctomycetacia;g__Roseimaritima;
Pseudorhodoplanes	0.000000	0.000032	0.000012	0.000004	0.000004	0.000000	k__Bacteria;p__Proteobacteria;c__Alphaproteobacteria;o__Rhizobiales;f__Xanthobacteraceae;g__Pseudorhodoplanes;
Thiothrix	0.000000	0.000000	0.000000	0.000040	0.000004	0.000004	k__Bacteria;p__Proteobacteria;c__Gammaproteobacteria;o__Thiotrichales;f__Thiotrichaceae;g__Thiothrix;
Marmoricola	0.000000	0.000040	0.000004	0.000008	0.000000	0.000000	k__Bacteria;p__Actinobacteria;c__unidentified_Actinobacteria;o__Propionibacteriales;f__Nocardioidaceae;g__Marmoricola;
Streptomyces	0.000007	0.000028	0.000000	0.000000	0.000000	0.000000	k__Bacteria;p__Actinobacteria;c__unidentified_Actinobacteria;o__Streptomycetales;f__Streptomycetaceae;g__Streptomyces;
Dinghuibacter	0.000000	0.000004	0.000004	0.000048	0.000021	0.000028	k__Bacteria;p__Bacteroidetes;c__Bacteroidia;o__Chitinophagales;f__Chitinophagaceae;g__Dinghuibacter;
Sedimentibacter	0.000053	0.000044	0.000000	0.000000	0.000000	0.000000	k__Bacteria;p__Firmicutes;c__Clostridia;o__Clostridiales;f__unidentified_Clostridiales;g__Sedimentibacter;
Moraxella	0.000007	0.000000	0.000000	0.000028	0.000000	0.000004	k__Bacteria;p__Proteobacteria;c__Gammaproteobacteria;o__Pseudomonadales;f__Moraxellaceae;g__Moraxella;
Chitinibacter	0.000007	0.000004	0.000048	0.000024	0.000000	0.000000	k__Bacteria;p__Proteobacteria;c__Gammaproteobacteria;o__unidentified_Gammaproteobacteria;f__unidentified_Gammaproteobacteria;g__Chitinibacter;
Draconibacterium	0.000141	0.000060	0.000000	0.000000	0.000000	0.000000	k__Bacteria;p__Bacteroidetes;c__Bacteroidia;o__Bacteroidales;f__Prolixibacteraceae;g__Draconibacterium;
Mesorhizobium	0.000000	0.000032	0.000004	0.000008	0.000000	0.000004	k__Bacteria;p__Proteobacteria;c__Alphaproteobacteria;o__Rhizobiales;f__Rhizobiaceae;g__Mesorhizobium;
Planctomicrobium	0.000000	0.000004	0.000004	0.000036	0.000014	0.000000	k__Bacteria;p__Planctomycetes;c__Planctomycetacia;o__Planctomycetales;f__unidentified_Planctomycetales;g__Planctomicrobium;
Rothia	0.000000	0.000008	0.000000	0.000024	0.000000	0.000004	k__Bacteria;p__Actinobacteria;c__unidentified_Actinobacteria;o__Micrococcales;f__Micrococcaceae;g__Rothia;
unidentified_Candidatus_Woesebacteria	0.000000	0.000004	0.000000	0.000000	0.000028	0.000000	k__Bacteria;p__Candidatus_Woesebacteria;c__unidentified_Candidatus_Woesebacteria;o__unidentified_Candidatus_Woesebacteria;f__unidentified_Candidatus_Woesebacteria;g__unidentified_Candidatus_Woesebacteria;
unidentified_Planctomycetacia	0.000000	0.000004	0.000000	0.000008	0.000021	0.000012	k__Bacteria;p__Planctomycetes;c__Planctomycetacia;o__unidentified_Planctomycetacia;f__unidentified_Planctomycetacia;g__unidentified_Planctomycetacia;
Bifidobacterium	0.000007	0.000004	0.000000	0.000036	0.000011	0.000000	k__Bacteria;p__Actinobacteria;c__unidentified_Actinobacteria;o__Bifidobacteriales;f__Bifidobacteriaceae;g__Bifidobacterium;
Pelolinea	0.000000	0.000004	0.000000	0.000000	0.000025	0.000000	k__Bacteria;p__Chloroflexi;c__Anaerolineae;o__Anaerolineales;f__Anaerolineaceae;g__Pelolinea;
Kribbella	0.000000	0.000024	0.000000	0.000000	0.000000	0.000000	k__Bacteria;p__Actinobacteria;c__unidentified_Actinobacteria;o__Propionibacteriales;f__Nocardioidaceae;g__Kribbella;
unidentified_Mollicutes	0.000081	0.000036	0.000000	0.000000	0.000000	0.000004	k__Bacteria;p__Tenericutes;c__Mollicutes;o__unidentified_Mollicutes;f__unidentified_Mollicutes;g__unidentified_Mollicutes;
Romboutsia	0.000004	0.000020	0.000016	0.000028	0.000039	0.000024	k__Bacteria;p__Firmicutes;c__Clostridia;o__Clostridiales;f__Peptostreptococcaceae;g__Romboutsia;
Lutibacter	0.000088	0.000048	0.000000	0.000000	0.000000	0.000000	k__Bacteria;p__Bacteroidetes;c__Bacteroidia;o__Flavobacteriales;f__Flavobacteriaceae;g__Lutibacter;
Lechevalieria	0.000000	0.000024	0.000000	0.000000	0.000000	0.000000	k__Bacteria;p__Actinobacteria;c__unidentified_Actinobacteria;o__Pseudonocardiales;f__Pseudonocardiaceae;g__Lechevalieria;
Agromyces	0.000000	0.000032	0.000008	0.000040	0.000000	0.000000	k__Bacteria;p__Actinobacteria;c__unidentified_Actinobacteria;o__Micrococcales;f__Microbacteriaceae;g__Agromyces;
Bosea	0.000000	0.000008	0.000004	0.000024	0.000000	0.000000	k__Bacteria;p__Proteobacteria;c__Alphaproteobacteria;o__Rhizobiales;f__Beijerinckiaceae;g__Bosea;
Zavarzinella	0.000000	0.000000	0.000000	0.000024	0.000000	0.000000	k__Bacteria;p__Planctomycetes;c__Planctomycetacia;o__unidentified_Planctomycetacia;f__Gemmataceae;g__Zavarzinella;
unidentified_Gaiellales	0.000000	0.000020	0.000000	0.000000	0.000000	0.000000	k__Bacteria;p__Actinobacteria;c__Thermoleophilia;o__Gaiellales;f__unidentified_Gaiellales;g__unidentified_Gaiellales;
Acidothermus	0.000000	0.000020	0.000000	0.000000	0.000000	0.000000	k__Bacteria;p__Actinobacteria;c__unidentified_Actinobacteria;o__Frankiales;f__Acidothermaceae;g__Acidothermus;
Desulfovibrio	0.000011	0.000004	0.000000	0.000020	0.000021	0.000000	k__Bacteria;p__Proteobacteria;c__Deltaproteobacteria;o__Desulfovibrionales;f__Desulfovibrionaceae;g__Desulfovibrio;
Tumebacillus	0.000000	0.000000	0.000000	0.000000	0.000018	0.000000	k__Bacteria;p__Firmicutes;c__Bacilli;o__Bacillales;f__Alicyclobacillaceae;g__Tumebacillus;
Saccharofermentans	0.000000	0.000000	0.000004	0.000024	0.000000	0.000000	k__Bacteria;p__Firmicutes;c__Clostridia;o__Clostridiales;f__Ruminococcaceae;g__Saccharofermentans;
unidentified_Deltaproteobacteria	0.000000	0.000044	0.000000	0.000000	0.000025	0.000012	k__Bacteria;p__Proteobacteria;c__Deltaproteobacteria;o__unidentified_Deltaproteobacteria;f__unidentified_Deltaproteobacteria;g__unidentified_Deltaproteobacteria;
Mycobacterium	0.000004	0.000028	0.000000	0.000016	0.000053	0.000000	k__Bacteria;p__Actinobacteria;c__unidentified_Actinobacteria;o__Corynebacteriales;f__Mycobacteriaceae;g__Mycobacterium;
Mogibacterium	0.000000	0.000000	0.000004	0.000020	0.000000	0.000000	k__Bacteria;p__Firmicutes;c__Clostridia;o__Clostridiales;f__unidentified_Clostridiales;g__Mogibacterium;
Tyzzerella	0.000067	0.000020	0.000000	0.000016	0.000000	0.000004	k__Bacteria;p__Firmicutes;c__Clostridia;o__Clostridiales;f__Lachnospiraceae;g__Tyzzerella;
Pedobacter	0.000000	0.000040	0.000028	0.000024	0.000018	0.000000	k__Bacteria;p__Bacteroidetes;c__Bacteroidia;o__Sphingobacteriales;f__Sphingobacteriaceae;g__Pedobacter;
Crocinitomix	0.000000	0.000000	0.000000	0.000020	0.000000	0.000000	k__Bacteria;p__Bacteroidetes;c__Bacteroidia;o__Flavobacteriales;f__Crocinitomicaceae;g__Crocinitomix;
Zunongwangia	0.000000	0.000000	0.000000	0.000020	0.000000	0.000000	k__Bacteria;p__Bacteroidetes;c__Bacteroidia;o__Flavobacteriales;f__Flavobacteriaceae;g__Zunongwangia;
Tellurimicrobium	0.000000	0.000020	0.000000	0.000000	0.000000	0.000000	k__Bacteria;p__Acidobacteria;c__unidentified_Acidobacteria;o__unidentified_Acidobacteria;f__unidentified_Acidobacteria;g__Tellurimicrobium;
Turicibacter	0.000000	0.000000	0.000000	0.000020	0.000004	0.000004	k__Bacteria;p__Firmicutes;c__Erysipelotrichia;o__Erysipelotrichales;f__Erysipelotrichaceae;g__Turicibacter;
Virgisporangium	0.000000	0.000020	0.000000	0.000000	0.000000	0.000000	k__Bacteria;p__Actinobacteria;c__unidentified_Actinobacteria;o__Micromonosporales;f__Micromonosporaceae;g__Virgisporangium;
Peptostreptococcus	0.000000	0.000000	0.000000	0.000020	0.000000	0.000000	k__Bacteria;p__Firmicutes;c__Clostridia;o__Clostridiales;f__Peptostreptococcaceae;g__Peptostreptococcus;
Methylophilus	0.000004	0.000000	0.000020	0.000012	0.000004	0.000000	k__Bacteria;p__Proteobacteria;c__Gammaproteobacteria;o__unidentified_Gammaproteobacteria;f__Methylophilaceae;g__Methylophilus;
unidentified_Rikenellaceae	0.000007	0.000004	0.000000	0.000020	0.000000	0.000000	k__Bacteria;p__Bacteroidetes;c__Bacteroidia;o__Bacteroidales;f__Rikenellaceae;g__unidentified_Rikenellaceae;
Butyricimonas	0.000000	0.000012	0.000000	0.000020	0.000000	0.000000	k__Bacteria;p__Bacteroidetes;c__Bacteroidia;o__Bacteroidales;f__Marinifilaceae;g__Butyricimonas;
Alistipes	0.000004	0.000004	0.000008	0.000024	0.000000	0.000012	k__Bacteria;p__Bacteroidetes;c__Bacteroidia;o__Bacteroidales;f__Rikenellaceae;g__Alistipes;
Parasutterella	0.000000	0.000004	0.000012	0.000008	0.000014	0.000000	k__Bacteria;p__Proteobacteria;c__Gammaproteobacteria;o__unidentified_Gammaproteobacteria;f__Burkholderiaceae;g__Parasutterella;
Cellulomonas	0.000000	0.000000	0.000000	0.000016	0.000000	0.000000	k__Bacteria;p__Actinobacteria;c__unidentified_Actinobacteria;o__Micrococcales;f__Cellulomonadaceae;g__Cellulomonas;
Cloacibacterium	0.000000	0.000020	0.000020	0.000028	0.000011	0.000004	k__Bacteria;p__Bacteroidetes;c__Bacteroidia;o__Flavobacteriales;f__unidentified_Flavobacteriales;g__Cloacibacterium;
Alloprevotella	0.000000	0.000020	0.000028	0.000016	0.000007	0.000016	k__Bacteria;p__Bacteroidetes;c__Bacteroidia;o__Bacteroidales;f__Prevotellaceae;g__Alloprevotella;
Idiomarina	0.000018	0.000004	0.000000	0.000000	0.000000	0.000000	k__Bacteria;p__Proteobacteria;c__Gammaproteobacteria;o__Alteromonadales;f__Idiomarinaceae;g__Idiomarina;
unidentified_Ignavibacteria	0.000000	0.000004	0.000000	0.000020	0.000007	0.000004	k__Bacteria;p__Bacteroidetes;c__Ignavibacteria;o__unidentified_Ignavibacteria;f__unidentified_Ignavibacteria;g__unidentified_Ignavibacteria;
Flavisolibacter	0.000000	0.000016	0.000000	0.000000	0.000000	0.000000	k__Bacteria;p__Bacteroidetes;c__Bacteroidia;o__Chitinophagales;f__Chitinophagaceae;g__Flavisolibacter;
Helicobacter	0.000000	0.000032	0.000024	0.000024	0.000011	0.000060	k__Bacteria;p__unidentified_Bacteria;c__unidentified_Bacteria;o__Campylobacterales;f__Helicobacteraceae;g__Helicobacter;
Geothrix	0.000000	0.000000	0.000000	0.000016	0.000000	0.000000	k__Bacteria;p__Acidobacteria;c__Holophagae;o__Holophagales;f__Holophagaceae;g__Geothrix;
Pseudoalteromonas	0.000000	0.000000	0.000016	0.000000	0.000000	0.000000	k__Bacteria;p__Proteobacteria;c__Gammaproteobacteria;o__Alteromonadales;f__Pseudoalteromonadaceae;g__Pseudoalteromonas;
Amycolatopsis	0.000000	0.000016	0.000000	0.000000	0.000000	0.000000	k__Bacteria;p__Actinobacteria;c__unidentified_Actinobacteria;o__Pseudonocardiales;f__Pseudonocardiaceae;g__Amycolatopsis;
Tabrizicola	0.000000	0.000004	0.000004	0.000000	0.000032	0.000004	k__Bacteria;p__Proteobacteria;c__Alphaproteobacteria;o__Rhodobacterales;f__Rhodobacteraceae;g__Tabrizicola;
Bryobacter	0.000000	0.000012	0.000008	0.000016	0.000000	0.000000	k__Bacteria;p__Acidobacteria;c__Acidobacteriia;o__Solibacterales;f__unidentified_Solibacterales;g__Bryobacter;
Fluviicola	0.000000	0.000004	0.000000	0.000016	0.000000	0.000000	k__Bacteria;p__Bacteroidetes;c__Bacteroidia;o__Flavobacteriales;f__Crocinitomicaceae;g__Fluviicola;
Peredibacter	0.000000	0.000000	0.000012	0.000004	0.000014	0.000000	k__Bacteria;p__Proteobacteria;c__Deltaproteobacteria;o__Bdellovibrionales;f__Bacteriovoracaceae;g__Peredibacter;
Pseudoxanthomonas	0.000000	0.000016	0.000000	0.000000	0.000000	0.000000	k__Bacteria;p__Proteobacteria;c__Gammaproteobacteria;o__Xanthomonadales;f__Xanthomonadaceae;g__Pseudoxanthomonas;
Rhodanobacter	0.000000	0.000016	0.000000	0.000008	0.000000	0.000000	k__Bacteria;p__Proteobacteria;c__Gammaproteobacteria;o__Xanthomonadales;f__Rhodanobacteraceae;g__Rhodanobacter;
Corynebacterium	0.000000	0.000000	0.000000	0.000020	0.000000	0.000000	k__Bacteria;p__Actinobacteria;c__unidentified_Actinobacteria;o__Corynebacteriales;f__Corynebacteriaceae;g__Corynebacterium;
Halodesulfovibrio	0.000060	0.000008	0.000000	0.000000	0.000000	0.000000	k__Bacteria;p__Proteobacteria;c__Deltaproteobacteria;o__Desulfovibrionales;f__Desulfovibrionaceae;g__Halodesulfovibrio;
Methanolinea	0.000000	0.000016	0.000000	0.000000	0.000007	0.000000	k__Archaea;p__Euryarchaeota;c__Methanomicrobia;o__Methanomicrobiales;f__Methanoregulaceae;g__Methanolinea;
Acetoanaerobium	0.000000	0.000000	0.000020	0.000000	0.000000	0.000000	k__Bacteria;p__Firmicutes;c__Clostridia;o__Clostridiales;f__Peptostreptococcaceae;g__Acetoanaerobium;
Ferruginibacter	0.000000	0.000020	0.000000	0.000024	0.000000	0.000000	k__Bacteria;p__Bacteroidetes;c__Bacteroidia;o__Chitinophagales;f__Chitinophagaceae;g__Ferruginibacter;
Desulfoprunum	0.000000	0.000000	0.000008	0.000000	0.000046	0.000000	k__Bacteria;p__Proteobacteria;c__Deltaproteobacteria;o__Desulfobacterales;f__Desulfobulbaceae;g__Desulfoprunum;
Actibacter	0.000000	0.000000	0.000004	0.000000	0.000042	0.000000	k__Bacteria;p__Bacteroidetes;c__Bacteroidia;o__Flavobacteriales;f__Flavobacteriaceae;g__Actibacter;
Chthoniobacter	0.000000	0.000000	0.000004	0.000036	0.000004	0.000000	k__Bacteria;p__Verrucomicrobia;c__Verrucomicrobiae;o__Chthoniobacterales;f__Chthoniobacteraceae;g__Chthoniobacter;
Imtechella	0.000025	0.000012	0.000000	0.000000	0.000000	0.000000	k__Bacteria;p__Bacteroidetes;c__Bacteroidia;o__Flavobacteriales;f__Flavobacteriaceae;g__Imtechella;
Pelistega	0.000000	0.000000	0.000000	0.000016	0.000000	0.000000	k__Bacteria;p__Proteobacteria;c__Gammaproteobacteria;o__unidentified_Gammaproteobacteria;f__Burkholderiaceae;g__Pelistega;
Epulopiscium	0.000000	0.000000	0.000000	0.000000	0.000014	0.000000	k__Bacteria;p__Firmicutes;c__Clostridia;o__Clostridiales;f__Lachnospiraceae;g__Epulopiscium;
Lautropia	0.000000	0.000000	0.000000	0.000016	0.000000	0.000000	k__Bacteria;p__Proteobacteria;c__Gammaproteobacteria;o__unidentified_Gammaproteobacteria;f__Burkholderiaceae;g__Lautropia;
unidentified_Actinobacteria	0.000007	0.000028	0.000004	0.000000	0.000035	0.000012	k__Bacteria;p__Actinobacteria;c__unidentified_Actinobacteria;o__unidentified_Actinobacteria;f__unidentified_Actinobacteria;g__unidentified_Actinobacteria;
Blautia	0.000000	0.000012	0.000000	0.000036	0.000000	0.000024	k__Bacteria;p__Firmicutes;c__Clostridia;o__Clostridiales;f__Lachnospiraceae;g__Blautia;
Shuttleworthia	0.000000	0.000000	0.000000	0.000016	0.000000	0.000000	k__Bacteria;p__Firmicutes;c__Clostridia;o__Clostridiales;f__Lachnospiraceae;g__Shuttleworthia;
Anaerococcus	0.000000	0.000000	0.000000	0.000016	0.000000	0.000000	k__Bacteria;p__Firmicutes;c__Clostridia;o__Clostridiales;f__unidentified_Clostridiales;g__Anaerococcus;
Howardella	0.000000	0.000000	0.000000	0.000016	0.000000	0.000000	k__Bacteria;p__Firmicutes;c__Clostridia;o__Clostridiales;f__Lachnospiraceae;g__Howardella;
Brevundimonas	0.000007	0.000004	0.000016	0.000012	0.000007	0.000020	k__Bacteria;p__Proteobacteria;c__Alphaproteobacteria;o__Caulobacterales;f__Caulobacteraceae;g__Brevundimonas;
unidentified_Melainabacteria	0.000000	0.000000	0.000000	0.000000	0.000021	0.000000	k__Bacteria;p__Melainabacteria;c__unidentified_Melainabacteria;o__unidentified_Melainabacteria;f__unidentified_Melainabacteria;g__unidentified_Melainabacteria;
Candidatus_Methylospira	0.000000	0.000016	0.000000	0.000000	0.000035	0.000004	k__Bacteria;p__Proteobacteria;c__Gammaproteobacteria;o__Methylococcales;f__Methylococcaceae;g__Candidatus_Methylospira;
Labrys	0.000000	0.000004	0.000000	0.000016	0.000000	0.000000	k__Bacteria;p__Proteobacteria;c__Alphaproteobacteria;o__Rhizobiales;f__unidentified_Rhizobiales;g__Labrys;
Phenylobacterium	0.000000	0.000020	0.000000	0.000004	0.000000	0.000000	k__Bacteria;p__Proteobacteria;c__Alphaproteobacteria;o__Caulobacterales;f__Caulobacteraceae;g__Phenylobacterium;
unidentified_Rhizobiaceae	0.000000	0.000024	0.000000	0.000028	0.000007	0.000000	k__Bacteria;p__Proteobacteria;c__Alphaproteobacteria;o__Rhizobiales;f__Rhizobiaceae;g__unidentified_Rhizobiaceae;
Parascardovia	0.000000	0.000000	0.000000	0.000012	0.000000	0.000000	k__Bacteria;p__Actinobacteria;c__unidentified_Actinobacteria;o__Bifidobacteriales;f__Bifidobacteriaceae;g__Parascardovia;
Holospora	0.000000	0.000000	0.000000	0.000000	0.000000	0.000012	k__Bacteria;p__Proteobacteria;c__Alphaproteobacteria;o__Holosporales;f__Holosporaceae;g__Holospora;
Erysipelothrix	0.000000	0.000000	0.000012	0.000000	0.000000	0.000000	k__Bacteria;p__Firmicutes;c__Erysipelotrichia;o__Erysipelotrichales;f__Erysipelotrichaceae;g__Erysipelothrix;
Lactococcus	0.000004	0.000016	0.000008	0.000012	0.000011	0.000008	k__Bacteria;p__Firmicutes;c__Bacilli;o__Lactobacillales;f__Streptococcaceae;g__Lactococcus;
Myroides	0.000000	0.000000	0.000012	0.000000	0.000004	0.000000	k__Bacteria;p__Bacteroidetes;c__Bacteroidia;o__Flavobacteriales;f__Flavobacteriaceae;g__Myroides;
Oribacterium	0.000000	0.000000	0.000000	0.000012	0.000000	0.000000	k__Bacteria;p__Firmicutes;c__Clostridia;o__Clostridiales;f__Lachnospiraceae;g__Oribacterium;
unidentified_Verrucomicrobiae	0.000000	0.000000	0.000000	0.000012	0.000011	0.000000	k__Bacteria;p__Verrucomicrobia;c__Verrucomicrobiae;o__unidentified_Verrucomicrobiae;f__unidentified_Verrucomicrobiae;g__unidentified_Verrucomicrobiae;
Bergeyella	0.000000	0.000000	0.000000	0.000000	0.000011	0.000000	k__Bacteria;p__Bacteroidetes;c__Bacteroidia;o__Flavobacteriales;f__unidentified_Flavobacteriales;g__Bergeyella;
Jeotgalicoccus	0.000004	0.000000	0.000000	0.000016	0.000000	0.000000	k__Bacteria;p__Firmicutes;c__Bacilli;o__Bacillales;f__Staphylococcaceae;g__Jeotgalicoccus;
Vulcanibacillus	0.000018	0.000008	0.000000	0.000000	0.000000	0.000000	k__Bacteria;p__Firmicutes;c__Bacilli;o__Bacillales;f__Bacillaceae;g__Vulcanibacillus;
unidentified_Ignavibacteriales	0.000000	0.000012	0.000000	0.000000	0.000007	0.000000	k__Bacteria;p__Bacteroidetes;c__Ignavibacteria;o__Ignavibacteriales;f__unidentified_Ignavibacteriales;g__unidentified_Ignavibacteriales;
Rhodopseudomonas	0.000000	0.000012	0.000000	0.000000	0.000000	0.000000	k__Bacteria;p__Proteobacteria;c__Alphaproteobacteria;o__Rhizobiales;f__Xanthobacteraceae;g__Rhodopseudomonas;
Wolbachia	0.000000	0.000000	0.000012	0.000000	0.000000	0.000000	k__Bacteria;p__Proteobacteria;c__Alphaproteobacteria;o__Rickettsiales;f__Anaplasmataceae;g__Wolbachia;
Ignatzschineria	0.000000	0.000000	0.000004	0.000000	0.000011	0.000020	k__Bacteria;p__Proteobacteria;c__Gammaproteobacteria;o__Cardiobacteriales;f__unidentified_Cardiobacteriales;g__Ignatzschineria;
Chitinilyticum	0.000000	0.000004	0.000020	0.000000	0.000007	0.000000	k__Bacteria;p__Proteobacteria;c__Gammaproteobacteria;o__unidentified_Gammaproteobacteria;f__unidentified_Gammaproteobacteria;g__Chitinilyticum;
Kandleria	0.000000	0.000000	0.000000	0.000012	0.000000	0.000000	k__Bacteria;p__Firmicutes;c__Erysipelotrichia;o__Erysipelotrichales;f__Erysipelotrichaceae;g__Kandleria;
Methanosaeta	0.000000	0.000012	0.000000	0.000000	0.000018	0.000012	k__Archaea;p__Euryarchaeota;c__Methanomicrobia;o__Methanosarcinales;f__Methanosaetaceae;g__Methanosaeta;
Atopostipes	0.000000	0.000000	0.000004	0.000004	0.000011	0.000000	k__Bacteria;p__Firmicutes;c__Bacilli;o__Lactobacillales;f__Carnobacteriaceae;g__Atopostipes;
Anaeromyxobacter	0.000000	0.000012	0.000004	0.000024	0.000004	0.000000	k__Bacteria;p__Proteobacteria;c__Deltaproteobacteria;o__Myxococcales;f__Archangiaceae;g__Anaeromyxobacter;
Methylobacter	0.000000	0.000000	0.000000	0.000000	0.000018	0.000008	k__Bacteria;p__Proteobacteria;c__Gammaproteobacteria;o__Methylococcales;f__unidentified_Methylococcales;g__Methylobacter;
Chthonobacter	0.000000	0.000000	0.000000	0.000000	0.000018	0.000004	k__Bacteria;p__Proteobacteria;c__Alphaproteobacteria;o__Rhizobiales;f__unidentified_Rhizobiales;g__Chthonobacter;
Legionella	0.000000	0.000000	0.000024	0.000004	0.000014	0.000016	k__Bacteria;p__Proteobacteria;c__Gammaproteobacteria;o__Legionellales;f__Legionellaceae;g__Legionella;
unidentified_Prolixibacteraceae	0.000011	0.000016	0.000000	0.000000	0.000000	0.000000	k__Bacteria;p__Bacteroidetes;c__Bacteroidia;o__Bacteroidales;f__Prolixibacteraceae;g__unidentified_Prolixibacteraceae;
Bauldia	0.000000	0.000000	0.000000	0.000000	0.000011	0.000000	k__Bacteria;p__Proteobacteria;c__Alphaproteobacteria;o__Rhizobiales;f__unidentified_Rhizobiales;g__Bauldia;
unidentified_Saprospiraceae	0.000000	0.000008	0.000000	0.000004	0.000011	0.000000	k__Bacteria;p__Bacteroidetes;c__Bacteroidia;o__Chitinophagales;f__Saprospiraceae;g__unidentified_Saprospiraceae;
Rhodopirellula	0.000000	0.000000	0.000000	0.000012	0.000004	0.000008	k__Bacteria;p__Planctomycetes;c__Planctomycetacia;o__unidentified_Planctomycetacia;f__unidentified_Planctomycetacia;g__Rhodopirellula;
Marinifilum	0.000025	0.000012	0.000000	0.000000	0.000000	0.000000	k__Bacteria;p__Bacteroidetes;c__Bacteroidia;o__Bacteroidales;f__Marinifilaceae;g__Marinifilum;
Acholeplasma	0.000032	0.000016	0.000000	0.000000	0.000000	0.000000	k__Bacteria;p__Tenericutes;c__Mollicutes;o__Acholeplasmatales;f__Acholeplasmataceae;g__Acholeplasma;
Candidatus_Berkiella	0.000000	0.000000	0.000004	0.000000	0.000000	0.000012	k__Bacteria;p__Proteobacteria;c__Gammaproteobacteria;o__unidentified_Gammaproteobacteria;f__unidentified_Gammaproteobacteria;g__Candidatus_Berkiella;
Candidatus_Arthromitus	0.000000	0.000000	0.000000	0.000012	0.000000	0.000000	k__Bacteria;p__Firmicutes;c__Clostridia;o__Clostridiales;f__unidentified_Clostridiales;g__Candidatus_Arthromitus;
Rheinheimera	0.000000	0.000012	0.000000	0.000000	0.000007	0.000000	k__Bacteria;p__Proteobacteria;c__Gammaproteobacteria;o__Alteromonadales;f__Alteromonadaceae;g__Rheinheimera;
Lutispora	0.000000	0.000000	0.000000	0.000000	0.000000	0.000012	k__Bacteria;p__Firmicutes;c__Clostridia;o__Clostridiales;f__Gracilibacteraceae;g__Lutispora;
Eggerthia	0.000000	0.000000	0.000000	0.000012	0.000000	0.000000	k__Bacteria;p__Firmicutes;c__Erysipelotrichia;o__Erysipelotrichales;f__Erysipelotrichaceae;g__Eggerthia;
Enhydrobacter	0.000000	0.000000	0.000012	0.000000	0.000000	0.000000	k__Bacteria;p__Proteobacteria;c__Gammaproteobacteria;o__Pseudomonadales;f__Moraxellaceae;g__Enhydrobacter;
Methyloglobulus	0.000000	0.000000	0.000000	0.000000	0.000014	0.000000	k__Bacteria;p__Proteobacteria;c__Gammaproteobacteria;o__Methylococcales;f__unidentified_Methylococcales;g__Methyloglobulus;
Photobacterium	0.000000	0.000000	0.000000	0.000012	0.000000	0.000000	k__Bacteria;p__Proteobacteria;c__Gammaproteobacteria;o__Vibrionales;f__Vibrionaceae;g__Photobacterium;
Lachnoclostridium	0.000004	0.000000	0.000012	0.000012	0.000007	0.000004	k__Bacteria;p__Firmicutes;c__Clostridia;o__Clostridiales;f__Lachnospiraceae;g__Lachnoclostridium;
Lentimicrobium	0.000049	0.000020	0.000000	0.000000	0.000000	0.000012	k__Bacteria;p__Bacteroidetes;c__Bacteroidia;o__Sphingobacteriales;f__Lentimicrobiaceae;g__Lentimicrobium;
Rhodococcus	0.000004	0.000004	0.000024	0.000016	0.000000	0.000000	k__Bacteria;p__Actinobacteria;c__unidentified_Actinobacteria;o__Corynebacteriales;f__Nocardiaceae;g__Rhodococcus;
Sulfurospirillum	0.000000	0.000004	0.000000	0.000012	0.000011	0.000000	k__Bacteria;p__unidentified_Bacteria;c__unidentified_Bacteria;o__Campylobacterales;f__unidentified_Campylobacterales;g__Sulfurospirillum;
Blastococcus	0.000000	0.000012	0.000000	0.000000	0.000000	0.000000	k__Bacteria;p__Actinobacteria;c__unidentified_Actinobacteria;o__Frankiales;f__Geodermatophilaceae;g__Blastococcus;
Actinomyces	0.000000	0.000000	0.000000	0.000012	0.000000	0.000000	k__Bacteria;p__Actinobacteria;c__unidentified_Actinobacteria;o__Actinomycetales;f__Actinomycetaceae;g__Actinomyces;
Candidatus_Omnitrophus	0.000000	0.000000	0.000000	0.000012	0.000000	0.000000	k__Bacteria;p__unidentified_Bacteria;c__unidentified_Bacteria;o__unidentified_Bacteria;f__unidentified_Bacteria;g__Candidatus_Omnitrophus;
Citricoccus	0.000000	0.000000	0.000000	0.000012	0.000000	0.000000	k__Bacteria;p__Actinobacteria;c__unidentified_Actinobacteria;o__Micrococcales;f__Micrococcaceae;g__Citricoccus;
unidentified_Candidatus_Moranbacteria	0.000000	0.000000	0.000000	0.000000	0.000018	0.000000	k__Bacteria;p__Candidatus_Moranbacteria;c__unidentified_Candidatus_Moranbacteria;o__unidentified_Candidatus_Moranbacteria;f__unidentified_Candidatus_Moranbacteria;g__unidentified_Candidatus_Moranbacteria;
Dactylosporangium	0.000000	0.000012	0.000000	0.000000	0.000000	0.000000	k__Bacteria;p__Actinobacteria;c__unidentified_Actinobacteria;o__Micromonosporales;f__Micromonosporaceae;g__Dactylosporangium;
Microlunatus	0.000000	0.000012	0.000000	0.000000	0.000000	0.000000	k__Bacteria;p__Actinobacteria;c__unidentified_Actinobacteria;o__Propionibacteriales;f__Propionibacteriaceae;g__Microlunatus;
Syntrophorhabdus	0.000000	0.000000	0.000000	0.000000	0.000014	0.000000	k__Bacteria;p__Proteobacteria;c__Deltaproteobacteria;o__unidentified_Deltaproteobacteria;f__Syntrophorhabdaceae;g__Syntrophorhabdus;
Aquicella	0.000000	0.000000	0.000012	0.000004	0.000018	0.000004	k__Bacteria;p__Proteobacteria;c__Gammaproteobacteria;o__unidentified_Gammaproteobacteria;f__unidentified_Gammaproteobacteria;g__Aquicella;
Dielma	0.000000	0.000004	0.000000	0.000004	0.000018	0.000000	k__Bacteria;p__Firmicutes;c__Erysipelotrichia;o__Erysipelotrichales;f__Erysipelotrichaceae;g__Dielma;
Erysipelatoclostridium	0.000000	0.000008	0.000008	0.000012	0.000000	0.000024	k__Bacteria;p__Firmicutes;c__Erysipelotrichia;o__Erysipelotrichales;f__Erysipelotrichaceae;g__Erysipelatoclostridium;
Fournierella	0.000000	0.000000	0.000000	0.000012	0.000000	0.000000	k__Bacteria;p__Firmicutes;c__Clostridia;o__Clostridiales;f__Ruminococcaceae;g__Fournierella;
Candidatus_Saccharimonas	0.000011	0.000000	0.000000	0.000004	0.000004	0.000000	k__Bacteria;p__unidentified_Bacteria;c__unidentified_Bacteria;o__unidentified_Bacteria;f__unidentified_Bacteria;g__Candidatus_Saccharimonas;
Desulfofrigus	0.000039	0.000004	0.000000	0.000000	0.000000	0.000000	k__Bacteria;p__Proteobacteria;c__Deltaproteobacteria;o__Desulfobacterales;f__Desulfobacteraceae;g__Desulfofrigus;
unidentified_Chloroflexi	0.000000	0.000008	0.000012	0.000000	0.000000	0.000000	k__Bacteria;p__Chloroflexi;c__unidentified_Chloroflexi;o__unidentified_Chloroflexi;f__unidentified_Chloroflexi;g__unidentified_Chloroflexi;
Pseudochrobactrum	0.000000	0.000000	0.000016	0.000000	0.000000	0.000000	k__Bacteria;p__Proteobacteria;c__Alphaproteobacteria;o__Rhizobiales;f__Rhizobiaceae;g__Pseudochrobactrum;
Phycicoccus	0.000000	0.000012	0.000000	0.000004	0.000000	0.000000	k__Bacteria;p__Actinobacteria;c__unidentified_Actinobacteria;o__Micrococcales;f__Intrasporangiaceae;g__Phycicoccus;
Perlucidibaca	0.000000	0.000012	0.000012	0.000000	0.000011	0.000000	k__Bacteria;p__Proteobacteria;c__Gammaproteobacteria;o__Pseudomonadales;f__Moraxellaceae;g__Perlucidibaca;
Roseburia	0.000004	0.000020	0.000016	0.000008	0.000014	0.000020	k__Bacteria;p__Firmicutes;c__Clostridia;o__Clostridiales;f__Lachnospiraceae;g__Roseburia;
Parabacteroides	0.000004	0.000020	0.000020	0.000012	0.000014	0.000028	k__Bacteria;p__Bacteroidetes;c__Bacteroidia;o__Bacteroidales;f__Tannerellaceae;g__Parabacteroides;
unidentified_Ruminococcaceae	0.000000	0.000004	0.000008	0.000028	0.000021	0.000000	k__Bacteria;p__Firmicutes;c__Clostridia;o__Clostridiales;f__Ruminococcaceae;g__unidentified_Ruminococcaceae;
Micrococcus	0.000000	0.000024	0.000004	0.000004	0.000000	0.000000	k__Bacteria;p__Actinobacteria;c__unidentified_Actinobacteria;o__Micrococcales;f__Micrococcaceae;g__Micrococcus;
Tannerella	0.000004	0.000000	0.000000	0.000012	0.000000	0.000000	k__Bacteria;p__Bacteroidetes;c__Bacteroidia;o__Bacteroidales;f__Tannerellaceae;g__Tannerella;
Sneathia	0.000004	0.000000	0.000000	0.000008	0.000000	0.000000	k__Bacteria;p__Fusobacteria;c__Fusobacteriia;o__Fusobacteriales;f__Leptotrichiaceae;g__Sneathia;
Negativibacillus	0.000000	0.000000	0.000008	0.000000	0.000000	0.000000	k__Bacteria;p__Firmicutes;c__Clostridia;o__Clostridiales;f__Ruminococcaceae;g__Negativibacillus;
Oscillospira	0.000000	0.000000	0.000000	0.000000	0.000007	0.000000	k__Bacteria;p__Firmicutes;c__Clostridia;o__Clostridiales;f__Ruminococcaceae;g__Oscillospira;
Megamonas	0.000000	0.000000	0.000000	0.000008	0.000000	0.000000	k__Bacteria;p__Firmicutes;c__Negativicutes;o__Selenomonadales;f__Veillonellaceae;g__Megamonas;
Dyadobacter	0.000000	0.000008	0.000000	0.000000	0.000000	0.000000	k__Bacteria;p__Bacteroidetes;c__Bacteroidia;o__Cytophagales;f__Spirosomaceae;g__Dyadobacter;
Sporobacter	0.000000	0.000000	0.000000	0.000000	0.000011	0.000000	k__Bacteria;p__Firmicutes;c__Clostridia;o__Clostridiales;f__Ruminococcaceae;g__Sporobacter;
Cobetia	0.000000	0.000000	0.000000	0.000012	0.000000	0.000000	k__Bacteria;p__Proteobacteria;c__Gammaproteobacteria;o__Oceanospirillales;f__Halomonadaceae;g__Cobetia;
Lachnoanaerobaculum	0.000000	0.000000	0.000000	0.000000	0.000007	0.000000	k__Bacteria;p__Firmicutes;c__Clostridia;o__Clostridiales;f__Lachnospiraceae;g__Lachnoanaerobaculum;
Polynucleobacter	0.000000	0.000000	0.000000	0.000024	0.000000	0.000004	k__Bacteria;p__Proteobacteria;c__Gammaproteobacteria;o__unidentified_Gammaproteobacteria;f__Burkholderiaceae;g__Polynucleobacter;
Flavitalea	0.000000	0.000008	0.000000	0.000000	0.000000	0.000000	k__Bacteria;p__Bacteroidetes;c__Bacteroidia;o__Chitinophagales;f__Chitinophagaceae;g__Flavitalea;
Aliihoeflea	0.000000	0.000008	0.000000	0.000000	0.000000	0.000000	k__Bacteria;p__Proteobacteria;c__Alphaproteobacteria;o__Rhizobiales;f__Rhizobiaceae;g__Aliihoeflea;
Tsukamurella	0.000000	0.000000	0.000000	0.000008	0.000000	0.000000	k__Bacteria;p__Actinobacteria;c__unidentified_Actinobacteria;o__Corynebacteriales;f__Tsukamurellaceae;g__Tsukamurella;
Phreatobacter	0.000000	0.000000	0.000000	0.000004	0.000000	0.000008	k__Bacteria;p__Proteobacteria;c__Alphaproteobacteria;o__Rhizobiales;f__unidentified_Rhizobiales;g__Phreatobacter;
Blastocatella	0.000000	0.000000	0.000000	0.000012	0.000004	0.000000	k__Bacteria;p__Acidobacteria;c__unidentified_Acidobacteria;o__unidentified_Acidobacteria;f__unidentified_Acidobacteria;g__Blastocatella;
unidentified_Planctomycetes	0.000000	0.000000	0.000000	0.000000	0.000007	0.000000	k__Bacteria;p__Planctomycetes;c__unidentified_Planctomycetes;o__unidentified_Planctomycetes;f__unidentified_Planctomycetes;g__unidentified_Planctomycetes;
Cellulosilyticum	0.000000	0.000000	0.000000	0.000000	0.000011	0.000000	k__Bacteria;p__Firmicutes;c__Clostridia;o__Clostridiales;f__Lachnospiraceae;g__Cellulosilyticum;
Candidatus_Cloacimonas	0.000000	0.000008	0.000000	0.000000	0.000000	0.000000	k__Bacteria;p__Cloacimonetes;c__unidentified_Cloacimonetes;o__unidentified_Cloacimonetes;f__unidentified_Cloacimonetes;g__Candidatus_Cloacimonas;
Iamia	0.000000	0.000000	0.000004	0.000008	0.000000	0.000000	k__Bacteria;p__Actinobacteria;c__Acidimicrobiia;o__unidentified_Acidimicrobiia;f__Iamiaceae;g__Iamia;
unidentified_Syntrophaceae	0.000000	0.000000	0.000000	0.000000	0.000007	0.000000	k__Bacteria;p__Proteobacteria;c__Deltaproteobacteria;o__Syntrophobacterales;f__Syntrophaceae;g__unidentified_Syntrophaceae;
Tissierella	0.000014	0.000004	0.000000	0.000000	0.000000	0.000000	k__Bacteria;p__Firmicutes;c__Clostridia;o__Clostridiales;f__unidentified_Clostridiales;g__Tissierella;
Cutibacterium	0.000011	0.000008	0.000000	0.000008	0.000000	0.000000	k__Bacteria;p__Actinobacteria;c__unidentified_Actinobacteria;o__Propionibacteriales;f__Propionibacteriaceae;g__Cutibacterium;
Telmatocola	0.000000	0.000000	0.000000	0.000008	0.000004	0.000000	k__Bacteria;p__Planctomycetes;c__Planctomycetacia;o__unidentified_Planctomycetacia;f__Gemmataceae;g__Telmatocola;
Candidatus_Nitrosotenuis	0.000000	0.000000	0.000000	0.000008	0.000000	0.000000	k__Archaea;p__Thaumarchaeota;c__Nitrososphaeria;o__Nitrosopumilales;f__Nitrosopumilaceae;g__Candidatus_Nitrosotenuis;
unidentified_Microscillaceae	0.000000	0.000000	0.000000	0.000000	0.000007	0.000000	k__Bacteria;p__Bacteroidetes;c__Bacteroidia;o__Cytophagales;f__Microscillaceae;g__unidentified_Microscillaceae;
Candidatus_Protochlamydia	0.000000	0.000000	0.000000	0.000004	0.000007	0.000000	k__Bacteria;p__Chlamydiae;c__unidentified_Chlamydiae;o__Chlamydiales;f__Parachlamydiaceae;g__Candidatus_Protochlamydia;
Lacihabitans	0.000000	0.000008	0.000000	0.000012	0.000007	0.000000	k__Bacteria;p__Bacteroidetes;c__Bacteroidia;o__Cytophagales;f__Spirosomaceae;g__Lacihabitans;
unidentified_Gemmatimonadaceae	0.000000	0.000000	0.000000	0.000008	0.000000	0.000000	k__Bacteria;p__Gemmatimonadetes;c__unidentified_Gemmatimonadetes;o__Gemmatimonadales;f__Gemmatimonadaceae;g__unidentified_Gemmatimonadaceae;
Cereibacter	0.000000	0.000000	0.000000	0.000000	0.000007	0.000000	k__Bacteria;p__Proteobacteria;c__Alphaproteobacteria;o__Rhodobacterales;f__Rhodobacteraceae;g__Cereibacter;
Ileibacterium	0.000000	0.000008	0.000000	0.000000	0.000004	0.000000	k__Bacteria;p__Firmicutes;c__Erysipelotrichia;o__Erysipelotrichales;f__Erysipelotrichaceae;g__Ileibacterium;
Ignavibacterium	0.000000	0.000000	0.000000	0.000000	0.000011	0.000004	k__Bacteria;p__Bacteroidetes;c__Ignavibacteria;o__Ignavibacteriales;f__Ignavibacteriaceae;g__Ignavibacterium;
Sulfurovum	0.000007	0.000000	0.000000	0.000008	0.000004	0.000000	k__Bacteria;p__unidentified_Bacteria;c__unidentified_Bacteria;o__Campylobacterales;f__unidentified_Campylobacterales;g__Sulfurovum;
Sutterella	0.000000	0.000000	0.000004	0.000008	0.000000	0.000000	k__Bacteria;p__Proteobacteria;c__Gammaproteobacteria;o__unidentified_Gammaproteobacteria;f__Burkholderiaceae;g__Sutterella;
unidentified_Beijerinckiaceae	0.000000	0.000000	0.000000	0.000000	0.000007	0.000000	k__Bacteria;p__Proteobacteria;c__Alphaproteobacteria;o__Rhizobiales;f__Beijerinckiaceae;g__unidentified_Beijerinckiaceae;
Aureimonas	0.000000	0.000008	0.000000	0.000008	0.000004	0.000000	k__Bacteria;p__Proteobacteria;c__Alphaproteobacteria;o__Rhizobiales;f__Rhizobiaceae;g__Aureimonas;
Collinsella	0.000000	0.000000	0.000000	0.000008	0.000000	0.000000	k__Bacteria;p__Actinobacteria;c__Coriobacteriia;o__Coriobacteriales;f__Coriobacteriaceae;g__Collinsella;
unidentified_Sandaracinaceae	0.000000	0.000000	0.000000	0.000000	0.000011	0.000000	k__Bacteria;p__Proteobacteria;c__Deltaproteobacteria;o__Myxococcales;f__Sandaracinaceae;g__unidentified_Sandaracinaceae;
Deefgea	0.000000	0.000004	0.000000	0.000008	0.000000	0.000000	k__Bacteria;p__Proteobacteria;c__Gammaproteobacteria;o__unidentified_Gammaproteobacteria;f__unidentified_Gammaproteobacteria;g__Deefgea;
Planctopirus	0.000000	0.000000	0.000000	0.000004	0.000011	0.000000	k__Bacteria;p__Planctomycetes;c__Planctomycetacia;o__Planctomycetales;f__unidentified_Planctomycetales;g__Planctopirus;
Mycoplasma	0.000000	0.000000	0.000000	0.000008	0.000000	0.000000	k__Bacteria;p__Tenericutes;c__Mollicutes;o__Mycoplasmatales;f__Mycoplasmataceae;g__Mycoplasma;
unidentified_Methylacidiphilaceae	0.000000	0.000000	0.000000	0.000008	0.000000	0.000000	k__Bacteria;p__Verrucomicrobia;c__Verrucomicrobiae;o__Methylacidiphilales;f__Methylacidiphilaceae;g__unidentified_Methylacidiphilaceae;
unidentified_Simkaniaceae	0.000000	0.000000	0.000000	0.000000	0.000000	0.000012	k__Bacteria;p__Chlamydiae;c__unidentified_Chlamydiae;o__Chlamydiales;f__Simkaniaceae;g__unidentified_Simkaniaceae;
Prosthecomicrobium	0.000000	0.000000	0.000000	0.000008	0.000000	0.000000	k__Bacteria;p__Proteobacteria;c__Alphaproteobacteria;o__Rhizobiales;f__unidentified_Rhizobiales;g__Prosthecomicrobium;
Leuconostoc	0.000007	0.000000	0.000008	0.000000	0.000004	0.000000	k__Bacteria;p__Firmicutes;c__Bacilli;o__Lactobacillales;f__Leuconostocaceae;g__Leuconostoc;
Lactivibrio	0.000004	0.000008	0.000000	0.000000	0.000000	0.000000	k__Bacteria;p__Synergistetes;c__Synergistia;o__Synergistales;f__Synergistaceae;g__Lactivibrio;
Sandaracinus	0.000000	0.000000	0.000000	0.000000	0.000000	0.000008	k__Bacteria;p__Proteobacteria;c__Deltaproteobacteria;o__Myxococcales;f__Sandaracinaceae;g__Sandaracinus;
Sulfurimonas	0.000014	0.000000	0.000000	0.000000	0.000000	0.000000	k__Bacteria;p__unidentified_Bacteria;c__unidentified_Bacteria;o__Campylobacterales;f__unidentified_Campylobacterales;g__Sulfurimonas;
Faecalibacterium	0.000000	0.000000	0.000000	0.000008	0.000000	0.000000	k__Bacteria;p__Firmicutes;c__Clostridia;o__Clostridiales;f__Ruminococcaceae;g__Faecalibacterium;
Paeniclostridium	0.000000	0.000004	0.000000	0.000008	0.000007	0.000004	k__Bacteria;p__Firmicutes;c__Clostridia;o__Clostridiales;f__Peptostreptococcaceae;g__Paeniclostridium;
Candidatus_Entotheonella	0.000000	0.000000	0.000000	0.000008	0.000000	0.000000	k__Bacteria;p__unidentified_Bacteria;c__unidentified_Bacteria;o__unidentified_Bacteria;f__unidentified_Bacteria;g__Candidatus_Entotheonella;
Empedobacter	0.000000	0.000000	0.000008	0.000000	0.000000	0.000000	k__Bacteria;p__Bacteroidetes;c__Bacteroidia;o__Flavobacteriales;f__unidentified_Flavobacteriales;g__Empedobacter;
Massilia	0.000000	0.000008	0.000000	0.000000	0.000000	0.000008	k__Bacteria;p__Proteobacteria;c__Gammaproteobacteria;o__unidentified_Gammaproteobacteria;f__Burkholderiaceae;g__Massilia;
Paludibaculum	0.000000	0.000004	0.000000	0.000004	0.000007	0.000000	k__Bacteria;p__Acidobacteria;c__Acidobacteriia;o__Solibacterales;f__unidentified_Solibacterales;g__Paludibaculum;
Opitutus	0.000000	0.000000	0.000000	0.000000	0.000000	0.000008	k__Bacteria;p__Verrucomicrobia;c__Verrucomicrobiae;o__Opitutales;f__Opitutaceae;g__Opitutus;
Butyricicoccus	0.000000	0.000004	0.000000	0.000008	0.000000	0.000004	k__Bacteria;p__Firmicutes;c__Clostridia;o__Clostridiales;f__Ruminococcaceae;g__Butyricicoccus;
Cytophaga	0.000000	0.000008	0.000004	0.000008	0.000000	0.000000	k__Bacteria;p__Bacteroidetes;c__Bacteroidia;o__Cytophagales;f__Cytophagaceae;g__Cytophaga;
unidentified_Caldilineaceae	0.000000	0.000000	0.000000	0.000000	0.000007	0.000000	k__Bacteria;p__Chloroflexi;c__Anaerolineae;o__Caldilineales;f__Caldilineaceae;g__unidentified_Caldilineaceae;
Palleronia	0.000000	0.000000	0.000000	0.000008	0.000000	0.000000	k__Bacteria;p__Proteobacteria;c__Alphaproteobacteria;o__Rhodobacterales;f__Rhodobacteraceae;g__Palleronia;
Truepera	0.000000	0.000000	0.000000	0.000012	0.000000	0.000000	k__Bacteria;p__Deinococcus-Thermus;c__Deinococci;o__Deinococcales;f__Trueperaceae;g__Truepera;
unidentified_Chitinophagaceae	0.000000	0.000000	0.000000	0.000008	0.000004	0.000000	k__Bacteria;p__Bacteroidetes;c__Bacteroidia;o__Chitinophagales;f__Chitinophagaceae;g__unidentified_Chitinophagaceae;
Desulforhopalus	0.000000	0.000000	0.000000	0.000000	0.000018	0.000000	k__Bacteria;p__Proteobacteria;c__Deltaproteobacteria;o__Desulfobacterales;f__Desulfobulbaceae;g__Desulforhopalus;
Salinimicrobium	0.000000	0.000000	0.000000	0.000008	0.000007	0.000000	k__Bacteria;p__Bacteroidetes;c__Bacteroidia;o__Flavobacteriales;f__Flavobacteriaceae;g__Salinimicrobium;
Lewinella	0.000000	0.000000	0.000000	0.000000	0.000007	0.000000	k__Bacteria;p__Bacteroidetes;c__Bacteroidia;o__Chitinophagales;f__Saprospiraceae;g__Lewinella;
Tardiphaga	0.000000	0.000000	0.000000	0.000000	0.000007	0.000000	k__Bacteria;p__Proteobacteria;c__Alphaproteobacteria;o__Rhizobiales;f__Xanthobacteraceae;g__Tardiphaga;
Thioclava	0.000000	0.000000	0.000000	0.000008	0.000000	0.000000	k__Bacteria;p__Proteobacteria;c__Alphaproteobacteria;o__Rhodobacterales;f__Rhodobacteraceae;g__Thioclava;
Terrimonas	0.000000	0.000004	0.000000	0.000016	0.000000	0.000000	k__Bacteria;p__Bacteroidetes;c__Bacteroidia;o__Chitinophagales;f__Chitinophagaceae;g__Terrimonas;
Faecalibaculum	0.000000	0.000000	0.000000	0.000000	0.000004	0.000008	k__Bacteria;p__Firmicutes;c__Erysipelotrichia;o__Erysipelotrichales;f__Erysipelotrichaceae;g__Faecalibaculum;
Roseimicrobium	0.000000	0.000000	0.000000	0.000008	0.000000	0.000000	k__Bacteria;p__Verrucomicrobia;c__Verrucomicrobiae;o__Verrucomicrobiales;f__Verrucomicrobiaceae;g__Roseimicrobium;
Microbacterium	0.000000	0.000000	0.000008	0.000000	0.000000	0.000000	k__Bacteria;p__Actinobacteria;c__unidentified_Actinobacteria;o__Micrococcales;f__Microbacteriaceae;g__Microbacterium;
Geobacter	0.000000	0.000000	0.000000	0.000008	0.000000	0.000000	k__Bacteria;p__Proteobacteria;c__Deltaproteobacteria;o__Desulfuromonadales;f__Geobacteraceae;g__Geobacter;
Desulfobulbus	0.000007	0.000016	0.000000	0.000004	0.000014	0.000000	k__Bacteria;p__Proteobacteria;c__Deltaproteobacteria;o__Desulfobacterales;f__Desulfobulbaceae;g__Desulfobulbus;
Sunxiuqinia	0.000014	0.000008	0.000000	0.000000	0.000000	0.000000	k__Bacteria;p__Bacteroidetes;c__Bacteroidia;o__Bacteroidales;f__Prolixibacteraceae;g__Sunxiuqinia;
Candidatus_Ovatusbacter	0.000000	0.000000	0.000000	0.000000	0.000007	0.000000	k__Bacteria;p__Proteobacteria;c__Gammaproteobacteria;o__unidentified_Gammaproteobacteria;f__unidentified_Gammaproteobacteria;g__Candidatus_Ovatusbacter;
Thioalbus	0.000014	0.000008	0.000000	0.000000	0.000000	0.000000	k__Bacteria;p__Proteobacteria;c__Gammaproteobacteria;o__unidentified_Gammaproteobacteria;f__Ectothiorhodospiraceae;g__Thioalbus;
Desulfocapsa	0.000000	0.000000	0.000000	0.000000	0.000011	0.000000	k__Bacteria;p__Proteobacteria;c__Deltaproteobacteria;o__Desulfobacterales;f__Desulfobulbaceae;g__Desulfocapsa;
Siphonobacter	0.000000	0.000000	0.000000	0.000008	0.000000	0.000000	k__Bacteria;p__Bacteroidetes;c__Bacteroidia;o__Cytophagales;f__Microscillaceae;g__Siphonobacter;
Tunicatimonas	0.000000	0.000000	0.000000	0.000008	0.000000	0.000000	k__Bacteria;p__Bacteroidetes;c__Bacteroidia;o__Cytophagales;f__Cyclobacteriaceae;g__Tunicatimonas;
Bilophila	0.000000	0.000012	0.000016	0.000004	0.000004	0.000016	k__Bacteria;p__Proteobacteria;c__Deltaproteobacteria;o__Desulfovibrionales;f__Desulfovibrionaceae;g__Bilophila;
Alkaliphilus	0.000028	0.000012	0.000000	0.000000	0.000000	0.000000	k__Bacteria;p__Firmicutes;c__Clostridia;o__Clostridiales;f__unidentified_Clostridiales;g__Alkaliphilus;
Halomonas	0.000000	0.000008	0.000008	0.000020	0.000011	0.000000	k__Bacteria;p__Proteobacteria;c__Gammaproteobacteria;o__Oceanospirillales;f__Halomonadaceae;g__Halomonas;
Syntrophus	0.000000	0.000000	0.000000	0.000000	0.000028	0.000004	k__Bacteria;p__Proteobacteria;c__Deltaproteobacteria;o__Syntrophobacterales;f__Syntrophaceae;g__Syntrophus;
Pseudonocardia	0.000000	0.000008	0.000000	0.000000	0.000000	0.000000	k__Bacteria;p__Actinobacteria;c__unidentified_Actinobacteria;o__Pseudonocardiales;f__Pseudonocardiaceae;g__Pseudonocardia;
unidentified_Candidatus_Levybacteria	0.000000	0.000000	0.000000	0.000000	0.000007	0.000000	k__Bacteria;p__Candidatus_Levybacteria;c__unidentified_Candidatus_Levybacteria;o__unidentified_Candidatus_Levybacteria;f__unidentified_Candidatus_Levybacteria;g__unidentified_Candidatus_Levybacteria;
Adhaeribacter	0.000000	0.000000	0.000000	0.000008	0.000000	0.000000	k__Bacteria;p__Bacteroidetes;c__Bacteroidia;o__Cytophagales;f__Hymenobacteraceae;g__Adhaeribacter;
Stappia	0.000007	0.000008	0.000000	0.000000	0.000004	0.000000	k__Bacteria;p__Proteobacteria;c__Alphaproteobacteria;o__Rhizobiales;f__unidentified_Rhizobiales;g__Stappia;
unidentified_Gracilibacteria	0.000000	0.000000	0.000000	0.000008	0.000000	0.000000	k__Bacteria;p__Gracilibacteria;c__unidentified_Gracilibacteria;o__unidentified_Gracilibacteria;f__unidentified_Gracilibacteria;g__unidentified_Gracilibacteria;
Anaerofustis	0.000000	0.000000	0.000000	0.000000	0.000007	0.000000	k__Bacteria;p__Firmicutes;c__Clostridia;o__Clostridiales;f__Eubacteriaceae;g__Anaerofustis;
Rubellimicrobium	0.000004	0.000000	0.000012	0.000000	0.000000	0.000000	k__Bacteria;p__Proteobacteria;c__Alphaproteobacteria;o__Rhodobacterales;f__Rhodobacteraceae;g__Rubellimicrobium;
Thiobacillus	0.000000	0.000000	0.000000	0.000000	0.000000	0.000008	k__Bacteria;p__Proteobacteria;c__Gammaproteobacteria;o__unidentified_Gammaproteobacteria;f__Hydrogenophilaceae;g__Thiobacillus;
unidentified_Rokubacteria	0.000000	0.000008	0.000000	0.000000	0.000000	0.000000	k__Bacteria;p__Rokubacteria;c__unidentified_Rokubacteria;o__unidentified_Rokubacteria;f__unidentified_Rokubacteria;g__unidentified_Rokubacteria;
Lacibacter	0.000000	0.000004	0.000000	0.000000	0.000004	0.000004	k__Bacteria;p__Bacteroidetes;c__Bacteroidia;o__Chitinophagales;f__Chitinophagaceae;g__Lacibacter;
Negativicoccus	0.000000	0.000004	0.000000	0.000000	0.000000	0.000000	k__Bacteria;p__Firmicutes;c__Negativicutes;o__Selenomonadales;f__Veillonellaceae;g__Negativicoccus;
Runella	0.000000	0.000000	0.000000	0.000004	0.000000	0.000004	k__Bacteria;p__Bacteroidetes;c__Bacteroidia;o__Cytophagales;f__Spirosomaceae;g__Runella;
Oscillibacter	0.000000	0.000000	0.000004	0.000004	0.000000	0.000000	k__Bacteria;p__Firmicutes;c__Clostridia;o__Clostridiales;f__Ruminococcaceae;g__Oscillibacter;
Vitreoscilla	0.000000	0.000000	0.000004	0.000000	0.000000	0.000000	k__Bacteria;p__Proteobacteria;c__Gammaproteobacteria;o__unidentified_Gammaproteobacteria;f__Neisseriaceae;g__Vitreoscilla;
Terrisporobacter	0.000000	0.000000	0.000000	0.000004	0.000004	0.000000	k__Bacteria;p__Firmicutes;c__Clostridia;o__Clostridiales;f__Peptostreptococcaceae;g__Terrisporobacter;
Pseudohongiella	0.000000	0.000000	0.000000	0.000000	0.000004	0.000000	k__Bacteria;p__Proteobacteria;c__Gammaproteobacteria;o__Oceanospirillales;f__unidentified_Oceanospirillales;g__Pseudohongiella;
Acidisoma	0.000000	0.000000	0.000000	0.000000	0.000004	0.000000	k__Bacteria;p__Proteobacteria;c__Alphaproteobacteria;o__unidentified_Alphaproteobacteria;f__Acetobacteraceae;g__Acidisoma;
Methylotenera	0.000000	0.000000	0.000000	0.000000	0.000004	0.000000	k__Bacteria;p__Proteobacteria;c__Gammaproteobacteria;o__unidentified_Gammaproteobacteria;f__Methylophilaceae;g__Methylotenera;
Conexibacter	0.000000	0.000004	0.000000	0.000000	0.000000	0.000000	k__Bacteria;p__Actinobacteria;c__Thermoleophilia;o__Solirubrobacterales;f__Solirubrobacteraceae;g__Conexibacter;
Emticicia	0.000000	0.000000	0.000000	0.000004	0.000004	0.000000	k__Bacteria;p__Bacteroidetes;c__Bacteroidia;o__Cytophagales;f__Spirosomaceae;g__Emticicia;
Hydrogenispora	0.000000	0.000000	0.000000	0.000000	0.000004	0.000000	k__Bacteria;p__Firmicutes;c__Clostridia;o__Clostridiales;f__Heliobacteriaceae;g__Hydrogenispora;
Bellilinea	0.000000	0.000000	0.000000	0.000000	0.000004	0.000000	k__Bacteria;p__Chloroflexi;c__Anaerolineae;o__Anaerolineales;f__Anaerolineaceae;g__Bellilinea;
Flavonifractor	0.000000	0.000008	0.000004	0.000000	0.000000	0.000000	k__Bacteria;p__Firmicutes;c__Clostridia;o__Clostridiales;f__Ruminococcaceae;g__Flavonifractor;
Aquimonas	0.000000	0.000000	0.000000	0.000000	0.000004	0.000000	k__Bacteria;p__Proteobacteria;c__Gammaproteobacteria;o__Xanthomonadales;f__Rhodanobacteraceae;g__Aquimonas;
unidentified_Peptococcaceae	0.000007	0.000004	0.000000	0.000000	0.000000	0.000000	k__Bacteria;p__Firmicutes;c__Clostridia;o__Clostridiales;f__Peptococcaceae;g__unidentified_Peptococcaceae;
Methanoregula	0.000000	0.000004	0.000000	0.000000	0.000000	0.000000	k__Archaea;p__Euryarchaeota;c__Methanomicrobia;o__Methanomicrobiales;f__Methanoregulaceae;g__Methanoregula;
Sporacetigenium	0.000000	0.000000	0.000000	0.000004	0.000000	0.000000	k__Bacteria;p__Firmicutes;c__Clostridia;o__Clostridiales;f__Peptostreptococcaceae;g__Sporacetigenium;
Anaerotruncus	0.000000	0.000000	0.000000	0.000004	0.000004	0.000008	k__Bacteria;p__Firmicutes;c__Clostridia;o__Clostridiales;f__Ruminococcaceae;g__Anaerotruncus;
Subdoligranulum	0.000004	0.000000	0.000000	0.000000	0.000000	0.000004	k__Bacteria;p__Firmicutes;c__Clostridia;o__Clostridiales;f__Ruminococcaceae;g__Subdoligranulum;
Odoribacter	0.000000	0.000000	0.000000	0.000004	0.000000	0.000000	k__Bacteria;p__Bacteroidetes;c__Bacteroidia;o__Bacteroidales;f__Marinifilaceae;g__Odoribacter;
Fonticella	0.000000	0.000000	0.000000	0.000000	0.000007	0.000000	k__Bacteria;p__Firmicutes;c__Clostridia;o__Clostridiales;f__unidentified_Clostridiales;g__Fonticella;
Terracidiphilus	0.000000	0.000000	0.000000	0.000000	0.000004	0.000000	k__Bacteria;p__Acidobacteria;c__Acidobacteriia;o__Acidobacteriales;f__unidentified_Acidobacteriales;g__Terracidiphilus;
unidentified_Dehalococcoidia	0.000000	0.000000	0.000000	0.000000	0.000004	0.000000	k__Bacteria;p__Chloroflexi;c__Dehalococcoidia;o__unidentified_Dehalococcoidia;f__unidentified_Dehalococcoidia;g__unidentified_Dehalococcoidia;
Roseococcus	0.000000	0.000000	0.000000	0.000008	0.000000	0.000000	k__Bacteria;p__Proteobacteria;c__Alphaproteobacteria;o__unidentified_Alphaproteobacteria;f__Acetobacteraceae;g__Roseococcus;
Ureaplasma	0.000000	0.000000	0.000000	0.000004	0.000000	0.000000	k__Bacteria;p__Tenericutes;c__Mollicutes;o__Mycoplasmatales;f__Mycoplasmataceae;g__Ureaplasma;
Haemophilus	0.000000	0.000000	0.000004	0.000008	0.000000	0.000000	k__Bacteria;p__Proteobacteria;c__Gammaproteobacteria;o__Pasteurellales;f__Pasteurellaceae;g__Haemophilus;
Proteus	0.000000	0.000000	0.000000	0.000004	0.000000	0.000000	k__Bacteria;p__Proteobacteria;c__Gammaproteobacteria;o__Enterobacteriales;f__Enterobacteriaceae;g__Proteus;
Kytococcus	0.000000	0.000000	0.000000	0.000000	0.000004	0.000004	k__Bacteria;p__Actinobacteria;c__unidentified_Actinobacteria;o__Micrococcales;f__Dermacoccaceae;g__Kytococcus;
Singulisphaera	0.000000	0.000000	0.000000	0.000008	0.000000	0.000000	k__Bacteria;p__Planctomycetes;c__Planctomycetacia;o__unidentified_Planctomycetacia;f__Isosphaeraceae;g__Singulisphaera;
Alkanindiges	0.000000	0.000000	0.000000	0.000000	0.000000	0.000004	k__Bacteria;p__Proteobacteria;c__Gammaproteobacteria;o__Pseudomonadales;f__Moraxellaceae;g__Alkanindiges;
Desulfofustis	0.000004	0.000000	0.000000	0.000000	0.000000	0.000000	k__Bacteria;p__Proteobacteria;c__Deltaproteobacteria;o__Desulfobacterales;f__Desulfobulbaceae;g__Desulfofustis;
Alsobacter	0.000000	0.000000	0.000000	0.000000	0.000004	0.000000	k__Bacteria;p__Proteobacteria;c__Alphaproteobacteria;o__Rhizobiales;f__unidentified_Rhizobiales;g__Alsobacter;
Aminobacterium	0.000004	0.000004	0.000000	0.000000	0.000000	0.000000	k__Bacteria;p__Synergistetes;c__Synergistia;o__Synergistales;f__Synergistaceae;g__Aminobacterium;
Candidatus_Megaira	0.000000	0.000000	0.000000	0.000000	0.000004	0.000000	k__Bacteria;p__Proteobacteria;c__Alphaproteobacteria;o__Rickettsiales;f__Rickettsiaceae;g__Candidatus_Megaira;
Propionivibrio	0.000000	0.000000	0.000004	0.000000	0.000000	0.000000	k__Bacteria;p__Proteobacteria;c__Gammaproteobacteria;o__unidentified_Gammaproteobacteria;f__Rhodocyclaceae;g__Propionivibrio;
Niabella	0.000000	0.000000	0.000000	0.000004	0.000004	0.000000	k__Bacteria;p__Bacteroidetes;c__Bacteroidia;o__Chitinophagales;f__Chitinophagaceae;g__Niabella;
Duganella	0.000000	0.000000	0.000000	0.000004	0.000000	0.000000	k__Bacteria;p__Proteobacteria;c__Gammaproteobacteria;o__unidentified_Gammaproteobacteria;f__Burkholderiaceae;g__Duganella;
unidentified_Veillonellaceae	0.000000	0.000000	0.000004	0.000000	0.000000	0.000000	k__Bacteria;p__Firmicutes;c__Negativicutes;o__Selenomonadales;f__Veillonellaceae;g__unidentified_Veillonellaceae;
unidentified_Sporichthyaceae	0.000000	0.000004	0.000000	0.000000	0.000004	0.000000	k__Bacteria;p__Actinobacteria;c__unidentified_Actinobacteria;o__Frankiales;f__Sporichthyaceae;g__unidentified_Sporichthyaceae;
Candidatus_Planktoluna	0.000000	0.000000	0.000004	0.000000	0.000000	0.000000	k__Bacteria;p__Actinobacteria;c__unidentified_Actinobacteria;o__Micrococcales;f__Microbacteriaceae;g__Candidatus_Planktoluna;
Marinobacterium	0.000000	0.000004	0.000000	0.000000	0.000004	0.000000	k__Bacteria;p__Proteobacteria;c__Gammaproteobacteria;o__Oceanospirillales;f__unidentified_Oceanospirillales;g__Marinobacterium;
Weissella	0.000000	0.000000	0.000000	0.000008	0.000000	0.000004	k__Bacteria;p__Firmicutes;c__Bacilli;o__Lactobacillales;f__Leuconostocaceae;g__Weissella;
Ohtaekwangia	0.000000	0.000004	0.000000	0.000000	0.000000	0.000000	k__Bacteria;p__Bacteroidetes;c__Bacteroidia;o__Cytophagales;f__Microscillaceae;g__Ohtaekwangia;
Methyloversatilis	0.000000	0.000000	0.000004	0.000000	0.000000	0.000000	k__Bacteria;p__Proteobacteria;c__Gammaproteobacteria;o__unidentified_Gammaproteobacteria;f__Rhodocyclaceae;g__Methyloversatilis;
Paramaledivibacter	0.000004	0.000000	0.000000	0.000000	0.000000	0.000000	k__Bacteria;p__Firmicutes;c__Clostridia;o__Clostridiales;f__unidentified_Clostridiales;g__Paramaledivibacter;
Ruminiclostridium	0.000000	0.000004	0.000004	0.000000	0.000000	0.000000	k__Bacteria;p__Firmicutes;c__Clostridia;o__Clostridiales;f__Ruminococcaceae;g__Ruminiclostridium;
Catenisphaera	0.000000	0.000000	0.000000	0.000004	0.000000	0.000000	k__Bacteria;p__Firmicutes;c__Erysipelotrichia;o__Erysipelotrichales;f__Erysipelotrichaceae;g__Catenisphaera;
unidentified_Holophagae	0.000000	0.000000	0.000000	0.000000	0.000004	0.000004	k__Bacteria;p__Acidobacteria;c__Holophagae;o__unidentified_Holophagae;f__unidentified_Holophagae;g__unidentified_Holophagae;
unidentified_Peptostreptococcaceae	0.000000	0.000000	0.000004	0.000000	0.000000	0.000000	k__Bacteria;p__Firmicutes;c__Clostridia;o__Clostridiales;f__Peptostreptococcaceae;g__unidentified_Peptostreptococcaceae;
unidentified_Anaerolineaceae	0.000000	0.000000	0.000000	0.000000	0.000004	0.000000	k__Bacteria;p__Chloroflexi;c__Anaerolineae;o__Anaerolineales;f__Anaerolineaceae;g__unidentified_Anaerolineaceae;
Anaeroplasma	0.000004	0.000000	0.000000	0.000000	0.000000	0.000000	k__Bacteria;p__Tenericutes;c__Mollicutes;o__Anaeroplasmatales;f__Anaeroplasmataceae;g__Anaeroplasma;
Nannocystis	0.000000	0.000000	0.000000	0.000000	0.000004	0.000004	k__Bacteria;p__Proteobacteria;c__Deltaproteobacteria;o__Myxococcales;f__Nannocystaceae;g__Nannocystis;
Prosthecobacter	0.000000	0.000000	0.000000	0.000000	0.000004	0.000000	k__Bacteria;p__Verrucomicrobia;c__Verrucomicrobiae;o__Verrucomicrobiales;f__Verrucomicrobiaceae;g__Prosthecobacter;
Pontibacter	0.000000	0.000000	0.000000	0.000004	0.000000	0.000000	k__Bacteria;p__Bacteroidetes;c__Bacteroidia;o__Cytophagales;f__Hymenobacteraceae;g__Pontibacter;
Candidatus_Paracaedibacter	0.000000	0.000000	0.000000	0.000004	0.000011	0.000000	k__Bacteria;p__Proteobacteria;c__Alphaproteobacteria;o__unidentified_Alphaproteobacteria;f__Paracaedibacteraceae;g__Candidatus_Paracaedibacter;
unidentified_Nitrososphaeraceae	0.000000	0.000000	0.000000	0.000004	0.000000	0.000000	k__Archaea;p__Thaumarchaeota;c__Nitrososphaeria;o__Nitrososphaerales;f__Nitrososphaeraceae;g__unidentified_Nitrososphaeraceae;
Paludibacter	0.000000	0.000004	0.000000	0.000000	0.000000	0.000000	k__Bacteria;p__Bacteroidetes;c__Bacteroidia;o__Bacteroidales;f__Paludibacteraceae;g__Paludibacter;
Succiniclasticum	0.000000	0.000000	0.000000	0.000004	0.000000	0.000000	k__Bacteria;p__Firmicutes;c__Negativicutes;o__Selenomonadales;f__Acidaminococcaceae;g__Succiniclasticum;
Phascolarctobacterium	0.000000	0.000000	0.000004	0.000000	0.000000	0.000000	k__Bacteria;p__Firmicutes;c__Negativicutes;o__Selenomonadales;f__Acidaminococcaceae;g__Phascolarctobacterium;
Candidatus_Accumulibacter	0.000000	0.000000	0.000000	0.000004	0.000000	0.000000	k__Bacteria;p__Proteobacteria;c__Gammaproteobacteria;o__unidentified_Gammaproteobacteria;f__Rhodocyclaceae;g__Candidatus_Accumulibacter;
Hyphomonas	0.000000	0.000000	0.000000	0.000000	0.000000	0.000004	k__Bacteria;p__Proteobacteria;c__Alphaproteobacteria;o__Caulobacterales;f__Hyphomonadaceae;g__Hyphomonas;
Pediococcus	0.000000	0.000000	0.000000	0.000000	0.000004	0.000000	k__Bacteria;p__Firmicutes;c__Bacilli;o__Lactobacillales;f__Lactobacillaceae;g__Pediococcus;
Atopobium	0.000000	0.000000	0.000000	0.000004	0.000000	0.000000	k__Bacteria;p__Actinobacteria;c__Coriobacteriia;o__Coriobacteriales;f__Atopobiaceae;g__Atopobium;
Mucispirillum	0.000000	0.000004	0.000004	0.000000	0.000000	0.000000	k__Bacteria;p__Deferribacteres;c__unidentified_Deferribacteres;o__Deferribacterales;f__Deferribacteraceae;g__Mucispirillum;
unidentified_Nitrospirae	0.000000	0.000000	0.000000	0.000000	0.000004	0.000000	k__Bacteria;p__Nitrospirae;c__unidentified_Nitrospirae;o__unidentified_Nitrospirae;f__unidentified_Nitrospirae;g__unidentified_Nitrospirae;
Soehngenia	0.000007	0.000004	0.000000	0.000000	0.000000	0.000000	k__Bacteria;p__Firmicutes;c__Clostridia;o__Clostridiales;f__unidentified_Clostridiales;g__Soehngenia;
Cellvibrio	0.000000	0.000000	0.000000	0.000000	0.000000	0.000004	k__Bacteria;p__Proteobacteria;c__Gammaproteobacteria;o__Cellvibrionales;f__Cellvibrionaceae;g__Cellvibrio;
Marinococcus	0.000000	0.000004	0.000000	0.000000	0.000000	0.000000	k__Bacteria;p__Firmicutes;c__Bacilli;o__Bacillales;f__Bacillaceae;g__Marinococcus;
unidentified_Phycisphaerae	0.000000	0.000000	0.000000	0.000004	0.000000	0.000000	k__Bacteria;p__Planctomycetes;c__Phycisphaerae;o__unidentified_Phycisphaerae;f__unidentified_Phycisphaerae;g__unidentified_Phycisphaerae;
Modestobacter	0.000000	0.000000	0.000000	0.000004	0.000000	0.000000	k__Bacteria;p__Actinobacteria;c__unidentified_Actinobacteria;o__Frankiales;f__Geodermatophilaceae;g__Modestobacter;
Phaeodactylibacter	0.000000	0.000004	0.000000	0.000000	0.000000	0.000000	k__Bacteria;p__Bacteroidetes;c__Bacteroidia;o__Chitinophagales;f__Saprospiraceae;g__Phaeodactylibacter;
Dorea	0.000000	0.000000	0.000000	0.000000	0.000004	0.000000	k__Bacteria;p__Firmicutes;c__Clostridia;o__Clostridiales;f__Lachnospiraceae;g__Dorea;
unidentified_Puniceicoccaceae	0.000000	0.000000	0.000000	0.000004	0.000000	0.000000	k__Bacteria;p__Verrucomicrobia;c__Verrucomicrobiae;o__Opitutales;f__Puniceicoccaceae;g__unidentified_Puniceicoccaceae;
Erythrobacter	0.000000	0.000000	0.000000	0.000004	0.000000	0.000000	k__Bacteria;p__Proteobacteria;c__Alphaproteobacteria;o__Sphingomonadales;f__Sphingomonadaceae;g__Erythrobacter;
Haliscomenobacter	0.000000	0.000000	0.000004	0.000000	0.000000	0.000000	k__Bacteria;p__Bacteroidetes;c__Bacteroidia;o__Chitinophagales;f__Saprospiraceae;g__Haliscomenobacter;
Rhodobacter	0.000000	0.000000	0.000004	0.000000	0.000004	0.000004	k__Bacteria;p__Proteobacteria;c__Alphaproteobacteria;o__Rhodobacterales;f__Rhodobacteraceae;g__Rhodobacter;
Polaromonas	0.000000	0.000000	0.000000	0.000004	0.000000	0.000000	k__Bacteria;p__Proteobacteria;c__Gammaproteobacteria;o__unidentified_Gammaproteobacteria;f__Burkholderiaceae;g__Polaromonas;
unidentified_Micropepsaceae	0.000000	0.000000	0.000000	0.000004	0.000000	0.000000	k__Bacteria;p__Proteobacteria;c__Alphaproteobacteria;o__Micropepsales;f__Micropepsaceae;g__unidentified_Micropepsaceae;
Aestuariimicrobium	0.000000	0.000004	0.000000	0.000000	0.000000	0.000000	k__Bacteria;p__Actinobacteria;c__unidentified_Actinobacteria;o__Propionibacteriales;f__Propionibacteriaceae;g__Aestuariimicrobium;
Silvanigrella	0.000000	0.000000	0.000000	0.000000	0.000000	0.000004	k__Bacteria;p__Proteobacteria;c__Deltaproteobacteria;o__Oligoflexales;f__Oligoflexaceae;g__Silvanigrella;
unidentified_Berkelbacteria	0.000000	0.000000	0.000000	0.000000	0.000004	0.000000	k__Bacteria;p__Berkelbacteria;c__unidentified_Berkelbacteria;o__unidentified_Berkelbacteria;f__unidentified_Berkelbacteria;g__unidentified_Berkelbacteria;
Buchnera	0.000000	0.000000	0.000000	0.000000	0.000004	0.000000	k__Bacteria;p__Proteobacteria;c__Gammaproteobacteria;o__Enterobacteriales;f__Enterobacteriaceae;g__Buchnera;
Pajaroellobacter	0.000000	0.000008	0.000000	0.000000	0.000007	0.000004	k__Bacteria;p__Proteobacteria;c__Deltaproteobacteria;o__Myxococcales;f__Polyangiaceae;g__Pajaroellobacter;
unidentified_Bacteroidales	0.000000	0.000000	0.000000	0.000004	0.000000	0.000000	k__Bacteria;p__Bacteroidetes;c__Bacteroidia;o__Bacteroidales;f__unidentified_Bacteroidales;g__unidentified_Bacteroidales;
unidentified_Fischerbacteria	0.000000	0.000000	0.000000	0.000000	0.000007	0.000000	k__Bacteria;p__Fischerbacteria;c__unidentified_Fischerbacteria;o__unidentified_Fischerbacteria;f__unidentified_Fischerbacteria;g__unidentified_Fischerbacteria;
Pseudoduganella	0.000000	0.000008	0.000000	0.000000	0.000000	0.000000	k__Bacteria;p__Proteobacteria;c__Gammaproteobacteria;o__unidentified_Gammaproteobacteria;f__Burkholderiaceae;g__Pseudoduganella;
Angelakisella	0.000000	0.000000	0.000000	0.000004	0.000000	0.000000	k__Bacteria;p__Firmicutes;c__Clostridia;o__Clostridiales;f__Ruminococcaceae;g__Angelakisella;
Caproiciproducens	0.000000	0.000000	0.000000	0.000004	0.000007	0.000000	k__Bacteria;p__Firmicutes;c__Clostridia;o__Clostridiales;f__Ruminococcaceae;g__Caproiciproducens;
Acetobacter	0.000000	0.000000	0.000004	0.000000	0.000000	0.000000	k__Bacteria;p__Proteobacteria;c__Alphaproteobacteria;o__unidentified_Alphaproteobacteria;f__Acetobacteraceae;g__Acetobacter;
Brevibacterium	0.000000	0.000000	0.000008	0.000004	0.000000	0.000000	k__Bacteria;p__Actinobacteria;c__unidentified_Actinobacteria;o__Micrococcales;f__Brevibacteriaceae;g__Brevibacterium;
Solitalea	0.000000	0.000000	0.000000	0.000004	0.000000	0.000000	k__Bacteria;p__Bacteroidetes;c__Bacteroidia;o__Sphingobacteriales;f__Sphingobacteriaceae;g__Solitalea;
Dehalobacter	0.000000	0.000000	0.000000	0.000000	0.000004	0.000000	k__Bacteria;p__Firmicutes;c__Clostridia;o__Clostridiales;f__Peptococcaceae;g__Dehalobacter;
Trichococcus	0.000000	0.000000	0.000004	0.000000	0.000004	0.000000	k__Bacteria;p__Firmicutes;c__Bacilli;o__Lactobacillales;f__Carnobacteriaceae;g__Trichococcus;
Occallatibacter	0.000000	0.000000	0.000000	0.000004	0.000000	0.000000	k__Bacteria;p__Acidobacteria;c__Acidobacteriia;o__Acidobacteriales;f__unidentified_Acidobacteriales;g__Occallatibacter;
Gardnerella	0.000000	0.000004	0.000000	0.000004	0.000000	0.000000	k__Bacteria;p__Actinobacteria;c__unidentified_Actinobacteria;o__Bifidobacteriales;f__Bifidobacteriaceae;g__Gardnerella;
Rikenella	0.000000	0.000000	0.000004	0.000000	0.000004	0.000004	k__Bacteria;p__Bacteroidetes;c__Bacteroidia;o__Bacteroidales;f__Rikenellaceae;g__Rikenella;
Phaselicystis	0.000000	0.000004	0.000000	0.000000	0.000000	0.000000	k__Bacteria;p__Proteobacteria;c__Deltaproteobacteria;o__Myxococcales;f__Phaselicystidaceae;g__Phaselicystis;
Caloramator	0.000000	0.000000	0.000000	0.000000	0.000000	0.000000	k__Bacteria;p__Firmicutes;c__Clostridia;o__Clostridiales;f__unidentified_Clostridiales;g__Caloramator;
Dokdonella	0.000000	0.000000	0.000000	0.000000	0.000000	0.000000	k__Bacteria;p__Proteobacteria;c__Gammaproteobacteria;o__Xanthomonadales;f__Rhodanobacteraceae;g__Dokdonella;
unidentified_Nitrospiraceae	0.000000	0.000000	0.000000	0.000000	0.000000	0.000000	k__Bacteria;p__Nitrospirae;c__Nitrospira;o__Nitrospirales;f__Nitrospiraceae;g__unidentified_Nitrospiraceae;
Holdemanella	0.000000	0.000000	0.000000	0.000000	0.000000	0.000000	k__Bacteria;p__Firmicutes;c__Erysipelotrichia;o__Erysipelotrichales;f__Erysipelotrichaceae;g__Holdemanella;
Pseudolabrys	0.000000	0.000000	0.000000	0.000000	0.000000	0.000000	k__Bacteria;p__Proteobacteria;c__Alphaproteobacteria;o__Rhizobiales;f__Xanthobacteraceae;g__Pseudolabrys;
Cupriavidus	0.000000	0.000000	0.000000	0.000000	0.000000	0.000000	k__Bacteria;p__Proteobacteria;c__Gammaproteobacteria;o__unidentified_Gammaproteobacteria;f__Burkholderiaceae;g__Cupriavidus;
Candidatus_Solibacter	0.000000	0.000000	0.000000	0.000000	0.000000	0.000000	k__Bacteria;p__Acidobacteria;c__Acidobacteriia;o__Solibacterales;f__unidentified_Solibacterales;g__Candidatus_Solibacter;
Millionella	0.000000	0.000000	0.000000	0.000000	0.000000	0.000000	k__Bacteria;p__Bacteroidetes;c__Bacteroidia;o__Bacteroidales;f__Rikenellaceae;g__Millionella;
Garciella	0.000000	0.000000	0.000000	0.000000	0.000000	0.000000	k__Bacteria;p__Firmicutes;c__Clostridia;o__Clostridiales;f__Eubacteriaceae;g__Garciella;
unidentified_Cyanobacteriaceae	0.000000	0.000000	0.000000	0.000000	0.000000	0.000000	k__Bacteria;p__Cyanobacteria;c__unidentified_Cyanobacteria;o__Nostocales;f__Cyanobacteriaceae;g__unidentified_Cyanobacteriaceae;
Candidatus_Nitrososphaera	0.000000	0.000000	0.000000	0.000000	0.000000	0.000000	k__Archaea;p__Thaumarchaeota;c__Nitrososphaeria;o__Nitrososphaerales;f__Nitrososphaeraceae;g__Candidatus_Nitrososphaera;
Syntrophomonas	0.000000	0.000000	0.000000	0.000000	0.000000	0.000000	k__Bacteria;p__Firmicutes;c__Clostridia;o__Clostridiales;f__Syntrophomonadaceae;g__Syntrophomonas;
Candidatus_Moduliflexus	0.000000	0.000000	0.000000	0.000000	0.000000	0.000000	k__Bacteria;p__unidentified_Bacteria;c__unidentified_Bacteria;o__unidentified_Bacteria;f__unidentified_Bacteria;g__Candidatus_Moduliflexus;
Veillonella	0.000000	0.000000	0.000000	0.000000	0.000000	0.000000	k__Bacteria;p__Firmicutes;c__Negativicutes;o__Selenomonadales;f__Veillonellaceae;g__Veillonella;
Aerosphaera	0.000000	0.000000	0.000000	0.000000	0.000000	0.000000	k__Bacteria;p__Firmicutes;c__Bacilli;o__Lactobacillales;f__Aerococcaceae;g__Aerosphaera;
unidentified_Candidatus_Amesbacteria	0.000000	0.000000	0.000000	0.000000	0.000000	0.000000	k__Bacteria;p__Candidatus_Amesbacteria;c__unidentified_Candidatus_Amesbacteria;o__unidentified_Candidatus_Amesbacteria;f__unidentified_Candidatus_Amesbacteria;g__unidentified_Candidatus_Amesbacteria;
Rubrobacter	0.000000	0.000000	0.000000	0.000000	0.000000	0.000000	k__Bacteria;p__Actinobacteria;c__Rubrobacteria;o__Rubrobacterales;f__unidentified_Rubrobacterales;g__Rubrobacter;
unidentified_Candidatus_Magasanikbacteria	0.000000	0.000000	0.000000	0.000000	0.000000	0.000000	k__Bacteria;p__Candidatus_Magasanikbacteria;c__unidentified_Candidatus_Magasanikbacteria;o__unidentified_Candidatus_Magasanikbacteria;f__unidentified_Candidatus_Magasanikbacteria;g__unidentified_Candidatus_Magasanikbacteria;
unidentified_Myxococcales	0.000000	0.000000	0.000000	0.000000	0.000000	0.000000	k__Bacteria;p__Proteobacteria;c__Deltaproteobacteria;o__Myxococcales;f__unidentified_Myxococcales;g__unidentified_Myxococcales;
Allobaculum	0.000000	0.000000	0.000000	0.000000	0.000000	0.000000	k__Bacteria;p__Firmicutes;c__Erysipelotrichia;o__Erysipelotrichales;f__Erysipelotrichaceae;g__Allobaculum;
Xanthobacter	0.000000	0.000000	0.000000	0.000000	0.000000	0.000000	k__Bacteria;p__Proteobacteria;c__Alphaproteobacteria;o__Rhizobiales;f__Xanthobacteraceae;g__Xanthobacter;
Sediminibacterium	0.000000	0.000000	0.000000	0.000000	0.000000	0.000000	k__Bacteria;p__Bacteroidetes;c__Bacteroidia;o__Chitinophagales;f__Chitinophagaceae;g__Sediminibacterium;
Anaerosporobacter	0.000000	0.000000	0.000000	0.000000	0.000000	0.000000	k__Bacteria;p__Firmicutes;c__Clostridia;o__Clostridiales;f__Lachnospiraceae;g__Anaerosporobacter;
Pectobacterium	0.000000	0.000000	0.000000	0.000000	0.000000	0.000000	k__Bacteria;p__Proteobacteria;c__Gammaproteobacteria;o__Enterobacteriales;f__Enterobacteriaceae;g__Pectobacterium;
Rhizorhapis	0.000000	0.000000	0.000000	0.000000	0.000000	0.000000	k__Bacteria;p__Proteobacteria;c__Alphaproteobacteria;o__Sphingomonadales;f__Sphingomonadaceae;g__Rhizorhapis;
Sulfurifustis	0.000000	0.000000	0.000000	0.000000	0.000000	0.000000	k__Bacteria;p__Proteobacteria;c__Gammaproteobacteria;o__Acidiferrobacterales;f__Acidiferrobacteraceae;g__Sulfurifustis;
unidentified_Oligoflexaceae	0.000000	0.000000	0.000000	0.000000	0.000000	0.000000	k__Bacteria;p__Proteobacteria;c__Deltaproteobacteria;o__Oligoflexales;f__Oligoflexaceae;g__unidentified_Oligoflexaceae;
Devosia	0.000000	0.000000	0.000000	0.000000	0.000000	0.000000	k__Bacteria;p__Proteobacteria;c__Alphaproteobacteria;o__Rhizobiales;f__unidentified_Rhizobiales;g__Devosia;
Woeseia	0.000000	0.000000	0.000000	0.000000	0.000000	0.000000	k__Bacteria;p__Proteobacteria;c__Gammaproteobacteria;o__unidentified_Gammaproteobacteria;f__Woeseiaceae;g__Woeseia;
Granulicatella	0.000000	0.000000	0.000000	0.000000	0.000000	0.000000	k__Bacteria;p__Firmicutes;c__Bacilli;o__Lactobacillales;f__Carnobacteriaceae;g__Granulicatella;
Ruegeria	0.000000	0.000000	0.000000	0.000000	0.000000	0.000000	k__Bacteria;p__Proteobacteria;c__Alphaproteobacteria;o__Rhodobacterales;f__Rhodobacteraceae;g__Ruegeria;
Candidatus_Nitrosotalea	0.000000	0.000000	0.000000	0.000000	0.000000	0.000000	k__Archaea;p__Thaumarchaeota;c__Nitrososphaeria;o__unidentified_Nitrososphaeria;f__unidentified_Nitrososphaeria;g__Candidatus_Nitrosotalea;
unidentified_Elusimicrobia	0.000000	0.000000	0.000000	0.000000	0.000000	0.000000	k__Bacteria;p__Elusimicrobia;c__unidentified_Elusimicrobia;o__unidentified_Elusimicrobia;f__unidentified_Elusimicrobia;g__unidentified_Elusimicrobia;
Bacteriovorax	0.000000	0.000000	0.000000	0.000000	0.000000	0.000000	k__Bacteria;p__Proteobacteria;c__Deltaproteobacteria;o__Bdellovibrionales;f__Bacteriovoracaceae;g__Bacteriovorax;
unidentified_Rhizobiales	0.000000	0.000000	0.000000	0.000000	0.000000	0.000000	k__Bacteria;p__Proteobacteria;c__Alphaproteobacteria;o__Rhizobiales;f__unidentified_Rhizobiales;g__unidentified_Rhizobiales;
Dubosiella	0.000000	0.000000	0.000000	0.000000	0.000000	0.000000	k__Bacteria;p__Firmicutes;c__Erysipelotrichia;o__Erysipelotrichales;f__Erysipelotrichaceae;g__Dubosiella;
unidentified_Cytophagales	0.000000	0.000000	0.000000	0.000000	0.000000	0.000000	k__Bacteria;p__Bacteroidetes;c__Bacteroidia;o__Cytophagales;f__unidentified_Cytophagales;g__unidentified_Cytophagales;
Azospirillum	0.000000	0.000000	0.000000	0.000000	0.000000	0.000000	k__Bacteria;p__Proteobacteria;c__Alphaproteobacteria;o__unidentified_Alphaproteobacteria;f__unidentified_Alphaproteobacteria;g__Azospirillum;
Candidatus_Renichlamydia	0.000000	0.000000	0.000000	0.000000	0.000000	0.000000	k__Bacteria;p__Chlamydiae;c__unidentified_Chlamydiae;o__Chlamydiales;f__Simkaniaceae;g__Candidatus_Renichlamydia;
Leucobacter	0.000000	0.000000	0.000000	0.000000	0.000000	0.000000	k__Bacteria;p__Actinobacteria;c__unidentified_Actinobacteria;o__Micrococcales;f__Microbacteriaceae;g__Leucobacter;
Candidatus_Rhabdochlamydia	0.000000	0.000000	0.000000	0.000000	0.000000	0.000000	k__Bacteria;p__Chlamydiae;c__unidentified_Chlamydiae;o__Chlamydiales;f__Simkaniaceae;g__Candidatus_Rhabdochlamydia;
Pseudobutyrivibrio	0.000000	0.000000	0.000000	0.000000	0.000000	0.000000	k__Bacteria;p__Firmicutes;c__Clostridia;o__Clostridiales;f__Lachnospiraceae;g__Pseudobutyrivibrio;
Paenibacillus	0.000000	0.000000	0.000000	0.000000	0.000000	0.000000	k__Bacteria;p__Firmicutes;c__Bacilli;o__Bacillales;f__Paenibacillaceae;g__Paenibacillus;
Janthinobacterium	0.000000	0.000000	0.000000	0.000000	0.000000	0.000000	k__Bacteria;p__Proteobacteria;c__Gammaproteobacteria;o__unidentified_Gammaproteobacteria;f__Burkholderiaceae;g__Janthinobacterium;
Others	0.097253	0.221926	0.250151	0.189631	0.232031	0.236704	Others
