# Supplementary material for: Relationship Between the Fatty Acid Profiles and Gut Bacterial Communities of the Chinese Mitten Crab (Eriocheir sinensis) From Ecologically Different Habitats
Source: Front Microbiol. 2020 Oct 15;11:565267. doi: 10.3389/fmicb.2020.565267 (PMC7593381; doi:10.3389/fmicb.2020.565267)
Supplement: Supplementary Table 4 — Mantel test between significant fatty acid profile difference among all populations and 16S sequence OTU data set. [file Table_4.xls]

## Sheet: mantel_test_table
Variable	r	P
C12.0+C14.0+C15.0+C16.0+C17.0+C18.0+C20.0+C22.0+C16.1+C18.1+C20.1+C22.1+C18.2+C18.3+C20.2+C20.4+C20.3+C20.5+C22.3+C22.4+C22.5+C22.6	0.1503	0.024
SFA+MUFA+PUFA+UFA	0.03813	0.245
lys+pro+phe+cys+tyr+ala+arg+thr+his+ser	0.06277	0.115
C12.0+C15.0+C16.1+C17.0+C18.0+C18.1+C18.2+C18.3+C20.1+C20.2+C20.3+C20.4+C20.5+SFA+MUFA+PUFA+UFA	0.1398	0.024
C20.1+C20.2+C20.3+C20.4+C20.5	0.09684	0.064
UFA+PUFA+C20.1+C20.2	0.0324	0.3
UFA+PUFA	0.03814	0.26
UFA	0.03615	0.719
