# Supplementary material for: Relationship Between the Fatty Acid Profiles and Gut Bacterial Communities of the Chinese Mitten Crab (Eriocheir sinensis) From Ecologically Different Habitats
Source: Front Microbiol. 2020 Oct 15;11:565267. doi: 10.3389/fmicb.2020.565267 (PMC7593381; doi:10.3389/fmicb.2020.565267)
Supplement: Supplementary Table 5 — CCA for effective environment factor capturing. [file Table_5.xls]

## Sheet: correlation
	Candidatus_Bacilloplasma	Candidatus_Hepatoplasma	Dysgonomonas	Bacteroides	Aeromonas	Vibrio	Shewanella	unidentified_Cyanobacteria	unidentified_Clostridiales	Roseimarinus	Fusobacterium	Coprobacillus	Acinetobacter	Pragia	Phyllobacterium	unidentified_Bacteria	unidentified_Rickettsiales	unidentified_Erysipelotrichaceae	Arcobacter	Sphingomonas	unidentified_Lachnospiraceae	Morganella	Luteolibacter	unidentified_Synechococcales	Macellibacteroides	Raoultella	Paracoccus	Pseudomonas	Gemmobacter	Streptococcus	unidentified_Acidobacteria	Tessaracoccus	Roseovarius	Terrimicrobium	Lactobacillus
C12.0	-0.0171019	-0.190721	-0.05735	-0.0712724	0.212343	0.100428	0.0625002	0.234392	0.00487944	0.257245	0.0624114	-0.0274903	0.345521	0.102736	0.187015	-0.0128296	-0.0371036	0.118637	0.5418	0.243769	-0.282756	0.0572681	0.341271	-0.142842	0.00310846	0.049514	0.296322	0.389145	0.504511	0.0124506	-0.0697303	0.334584	0.195007	-0.0854225	0.275913
C14.0	0.278203	-0.227407	-0.125009	-0.0221329	0.365976	-0.160998	0.355158	0.148434	0.160389	-0.00740114	0.366196	-0.10622	0.46099	0.519492	-0.144525	-0.0617245	0.0558738	0.010366	0.199664	0.0871959	-0.162266	0.346732	0.194339	-0.0379129	-0.20728	0.0276026	0.183369	0.210276	0.399433	-0.145956	0.0265091	0.214383	0.093284	0.0806608	0.0930966
C15.0	0.249515	-0.126815	-0.0880736	-0.279058	0.142872	-0.268248	0.480079	0.172429	-0.0107208	-0.126313	0.0690468	-0.373075	0.398503	0.410575	-0.121579	-0.0190003	0.172071	0.0308159	-0.00272986	-0.0586551	0.10269	0.423123	0.0307977	0.0256436	-0.255889	-0.0606328	0.0794709	0.204914	0.36303	-0.154877	0.0919438	0.252541	-0.0215367	-0.0460598	-0.0887435
C16.0	0.0429206	0.15704	-0.0283328	0.190647	-0.0968242	-0.0967367	-0.172854	0.00687515	-0.0511302	0.133841	0.0408926	0.0538445	-0.176645	-0.106862	0.063156	-0.129005	-0.000513334	-0.119619	-0.258201	-0.00919072	-0.348572	-0.135506	-0.238982	-0.101573	0.395916	0.374041	-0.0780405	-0.163843	-0.1731	0.281476	-0.299452	-0.152974	0.0936497	-0.222636	0.0685806
C17.0	0.150751	-0.23267	-0.115587	-0.16161	0.184555	-0.143008	0.433351	0.0853724	0.0716175	-0.211791	-0.033493	-0.314398	0.441471	0.21094	0.164919	0.130168	0.170598	-0.110665	0.208173	-0.023996	0.134403	0.453666	0.13697	0.0841234	-0.177808	-0.155386	0.155914	0.405665	0.415959	-0.229754	0.158809	0.327832	0.0449051	0.0155014	-0.137381
C18.0	0.134038	-0.0596258	0.148702	-0.0883752	-0.235294	0.013743	-0.168365	0.197594	0.439547	-0.294866	0.0759735	0.101339	-0.300028	0.0329163	0.240832	0.206887	0.190262	-0.265661	0.0258438	0.270624	-0.0545608	-0.176525	0.295392	0.140043	0.126649	0.168942	0.165438	-0.0252812	-0.058635	0.124247	0.287055	-0.188372	0.0696898	0.190407	0.029259
C20.0	0.00267832	0.0359144	0.203841	-0.113903	-0.275759	0.0405653	0.113352	0.225266	0.198893	-0.105515	0.170664	-0.00253736	0.0190465	0.124035	0.0391095	-0.0531566	0.263787	0.0599372	0.17253	0.230464	0.122991	0.0632783	0.254856	-0.0429029	-0.113601	0.233132	0.157263	-0.115948	0.0188311	0.249228	0.35447	0.108311	0.163523	0.127884	-0.189259
C22.0	0.267687	-0.128252	-0.017273	0.132191	-0.0102249	0.122502	0.129426	0.0613288	0.328501	-0.247673	0.300541	0.0464592	-0.134704	0.302708	0.0584646	-0.196707	0.163378	-0.181549	0.168861	0.461113	-0.44064	0.153033	0.337815	-0.034872	0.18318	0.239797	0.257038	0.188582	0.144568	0.0949486	-0.0188193	-0.132748	0.210236	0.0402715	0.132082
SFA	0.132915	-0.0516634	0.104729	0.0546198	-0.0821937	-0.11615	0.00839033	0.154756	0.349119	-0.151455	0.112088	0.0326298	-0.0896292	0.107493	0.245943	0.0576977	0.294429	-0.271699	-0.10581	0.139358	-0.251137	0.0121474	0.0524557	-0.0598139	0.321061	0.392808	0.183008	0.0209856	0.0504086	0.25095	-0.0107773	-0.0770233	0.20144	-0.0695068	0.0168245
C16.1	-0.0902044	-0.130176	-0.0252299	0.219317	0.131463	0.105786	-0.26418	-0.0978754	-0.382145	0.467247	0.000283219	0.251022	0.141873	-0.22259	-0.109891	-0.186445	-0.244758	0.154898	0.151566	-0.243877	-0.0337657	-0.0567152	-0.0128365	-0.16473	-0.122663	-0.0878985	-0.0983592	-0.067535	-0.0315784	-0.0892722	-0.200458	0.0266022	-0.144137	0.0331572	0.092239
C18.1	0.0155039	0.217077	-0.140315	0.129603	-0.169034	0.0163507	-0.484789	-0.216162	-0.267268	0.244688	0.182535	0.118534	-0.16658	-0.233163	-0.130799	-0.134353	-0.260926	0.0896112	-0.0996224	0.0445558	-0.349922	-0.277284	-0.228383	-0.0242295	0.10185	-0.0567663	-0.230174	-0.229875	-0.277311	0.138586	-0.421633	-0.208144	0.101906	-0.123643	0.0981639
C20.1	0.32645	0.0118414	-0.203122	-0.28361	0.0329914	-0.380533	0.0637053	0.195233	0.166367	-0.452268	0.167217	-0.205159	0.0170981	0.219927	0.0067081	0.235839	-0.0832884	-0.190305	-0.13972	0.103101	-0.054036	0.12078	0.138995	0.491634	0.0602288	0.00414173	0.0465065	0.00738605	-0.0192004	-0.0755938	0.3613	0.0519499	-0.0541699	0.240025	-0.0499633
C22.1	0.189533	-0.337833	-0.0059914	0.135934	0.261139	-0.200226	0.0791905	0.123801	0.292037	0.00831747	0.181328	0.0556828	0.100157	0.409975	-0.193413	-0.000423012	-0.0700775	0.0387843	0.0487536	0.03505	-0.019988	0.232975	0.278708	0.056736	-0.180263	-0.038565	0.00409902	-0.222422	0.0899327	-0.0311327	0.203465	0.156405	-0.111774	0.17269	-0.0359217
MUFA	0.0200141	0.081122	-0.165615	0.125374	-0.0183273	-0.0367186	-0.493813	-0.167827	-0.357956	0.30586	0.105003	0.155743	-0.0539456	-0.229921	-0.150279	-0.0674585	-0.306097	0.0677548	-0.0158645	-0.0838192	-0.28084	-0.194352	-0.143112	-0.00518115	-0.0174917	-0.107392	-0.248742	-0.177537	-0.199996	0.0375101	-0.345471	-0.118362	-0.0252886	-0.0365718	0.0648818
C18.2	-0.256378	0.165275	0.0689242	0.0203672	-0.143446	0.366833	0.0648641	-0.149258	0.2593	-0.14694	0.11527	0.0219873	-0.181093	-0.21822	0.0798493	0.129066	0.101462	-0.157013	-0.004947	-0.0472734	0.0649232	-0.248795	-0.147925	-0.0896796	0.0467183	0.0177796	-0.151219	-0.187905	-0.231871	-0.0821024	0.146993	-0.0995786	0.0922243	-0.00862626	-0.0602004
C18.3	-0.283379	-0.0587821	0.130171	0.00253718	-0.0623855	-0.0539169	0.00631037	-0.0382727	-0.552292	0.333991	-0.409478	0.0184644	0.28726	-0.188447	-0.0915551	-0.0359862	0.0612557	0.230769	0.153192	-0.18624	0.343379	0.201525	-0.034996	-0.0990549	-0.207915	-0.397307	-0.0612258	0.072118	0.264793	-0.196825	-0.00761647	0.26702	-0.138967	-0.0877933	-0.169489
C20.2	0.0421424	-0.0773866	-0.0324183	-0.0365059	0.141332	0.10494	0.606127	-0.00099222	0.38419	-0.174143	0.0516875	-0.262016	0.0976259	0.480916	-0.166692	0.0927643	0.238085	0.115204	0.0698551	0.0287503	0.271394	0.317745	0.111555	-0.0652977	-0.142591	-0.0313464	0.0015055	0.0902597	0.217935	-0.130192	0.276544	0.155749	0.0600918	-0.0164438	-0.0160924
C20.4	-0.00465116	-0.339007	0.083301	-0.123542	0.0183978	-0.265558	0.0719146	0.179096	-0.198018	0.0494732	-0.371654	-0.0348132	0.16573	0.0542026	0.009776	-0.0260811	0.0419193	0.0203758	0.035482	-0.162847	0.346186	0.179846	0.193235	0.0867843	-0.219643	-0.183723	0.0848098	0.0928163	0.275681	-0.113492	0.246993	0.249755	-0.29904	0.0390878	-0.20196
C20.3	-0.296286	-0.158661	0.284914	0.0102195	-0.060872	0.00993798	-0.112674	-0.0926374	-0.336013	0.404306	-0.342294	0.269927	0.180858	-0.221901	-0.173126	-0.227874	-0.0464995	0.316023	0.252528	-0.184816	0.315333	0.0665511	0.0903203	-0.105688	-0.22608	-0.313558	-0.0921765	-0.0384572	0.144856	-0.181749	0.0534314	0.058511	-0.201155	-0.0749459	-0.193416
C20.5	0.0725863	-0.196497	0.205715	-0.192607	0.102703	0.049193	0.322205	0.222966	0.359155	-0.218119	-0.068185	-0.0882311	0.0271852	0.110731	0.268733	0.0321432	0.150653	0.0934184	0.169648	0.248883	0.170732	0.22555	0.34116	0.116576	0.0511466	0.0695476	0.322344	0.308346	0.16397	0.120312	0.317215	0.0863673	0.10708	0.0340558	-0.0329895
C22.3	-0.140889	-0.156587	-0.0391176	0.10523	0.145612	-0.158026	0.0585249	0.0486948	-0.258622	0.332887	-0.337987	0.0704091	0.243453	0.0409911	-0.106869	-0.133944	-0.109772	0.215555	0.129958	-0.291753	0.208044	0.146086	-0.0253318	-0.0759728	-0.198408	-0.138182	-0.046759	0.035014	0.226039	-0.177776	0.0078836	0.248299	-0.308254	-0.187147	-0.125242
C22.4	-0.170831	-0.281858	0.105293	0.0015505	0.0933667	-0.145188	-0.0519989	0.0312206	-0.347955	0.365072	-0.300754	0.19303	0.291118	-0.0835624	-0.0616909	-0.205766	0.0214737	0.187196	0.0605603	-0.383422	0.1946	0.0974418	0.00320924	-0.0649953	-0.160641	-0.248852	-0.0823035	-0.0592639	0.264274	-0.15551	0.0316084	0.221184	-0.278519	-0.0606555	-0.147251
C22.5	-0.220374	-0.242987	-0.00697724	0.0580027	0.235655	-0.0892272	-0.0825636	0.0146003	-0.152539	0.279724	-0.401406	0.177948	0.309171	-0.136674	0.101403	0.0327788	-0.0598441	0.0612705	0.285316	-0.25801	0.201191	0.048415	0.0965445	-0.000419078	-0.0958756	-0.131567	0.0168956	0.125452	0.241294	-0.132995	0.0475649	0.331012	-0.208701	-0.026958	-0.0724551
C22.6	0.253559	0.204179	-0.0989464	-0.00493323	-0.0754943	-0.0401015	0.0937004	-0.00099222	0.287296	-0.36076	0.358697	-0.0903453	-0.265763	0.249233	-0.0568721	0.0155077	-0.0219863	-0.160045	-0.14261	0.193528	-0.213732	0.00297121	0.0463031	0.17273	0.107829	0.227422	0.0744385	0.0341581	-0.169975	0.0399583	-0.0214015	-0.343043	0.156906	0.256272	0.146441
PUFA	-0.0973925	-0.0652641	0.0958455	-0.111914	0.128009	0.113962	0.542673	0.0635021	0.261063	-0.30741	-0.218999	-0.17012	0.0983338	0.208423	0.099758	0.0446904	0.259387	-0.00994113	0.0726698	-0.0155194	0.405118	0.235512	0.1072	0.00906701	-0.123328	-0.0350594	0.148543	0.21276	0.164415	-0.150827	0.330848	0.140201	-0.0632633	0.0850945	-0.105406
UFA	-0.134038	0.0537759	-0.10388	-0.0545474	0.0809925	0.115019	-0.00599288	-0.152235	-0.346955	0.151027	-0.112013	-0.032981	0.0884226	-0.10622	-0.244757	-0.0590702	-0.292494	0.273487	0.103631	-0.141534	0.251445	-0.0100497	-0.0536382	0.0611071	-0.32105	-0.394079	-0.183002	-0.0235769	-0.0517411	-0.250941	0.0120336	0.0770206	-0.202059	0.069729	-0.0177017

## Sheet: P value
	Candidatus_Bacilloplasma	Candidatus_Hepatoplasma	Dysgonomonas	Bacteroides	Aeromonas	Vibrio	Shewanella	unidentified_Cyanobacteria	unidentified_Clostridiales	Roseimarinus	Fusobacterium	Coprobacillus	Acinetobacter	Pragia	Phyllobacterium	unidentified_Bacteria	unidentified_Rickettsiales	unidentified_Erysipelotrichaceae	Arcobacter	Sphingomonas	unidentified_Lachnospiraceae	Morganella	Luteolibacter	unidentified_Synechococcales	Macellibacteroides	Raoultella	Paracoccus	Pseudomonas	Gemmobacter	Streptococcus	unidentified_Acidobacteria	Tessaracoccus	Roseovarius	Terrimicrobium	Lactobacillus
C12.0	0.912264	0.214938	0.711554	0.645701	0.166416	0.516578	0.68692	0.12566	0.974923	0.0918444	0.687342	0.859403	0.0216073	0.506938	0.224152	0.934126	0.811017	0.443076	0.000145678	0.110803	0.0629208	0.711948	0.0233837	0.354975	0.984023	0.749591	0.0508072	0.00903342	0.000479242	0.936067	0.652876	0.0264256	0.204615	0.58141	0.0698496
C14.0	0.0674675	0.137663	0.41879	0.886603	0.0145599	0.296473	0.0179944	0.336253	0.298328	0.961971	0.0144962	0.492557	0.00163694	0.000301943	0.349275	0.69061	0.71867	0.946755	0.193799	0.573561	0.292635	0.0211223	0.206201	0.806972	0.176993	0.858835	0.233478	0.170676	0.00722945	0.34447	0.864374	0.162285	0.546989	0.602722	0.547798
C15.0	0.102385	0.412045	0.569694	0.0665938	0.354871	0.0783134	0.000974217	0.263036	0.944935	0.413915	0.656066	0.0126228	0.00737862	0.00563557	0.431767	0.902569	0.264044	0.842598	0.985969	0.705283	0.507129	0.00421447	0.842689	0.868763	0.09363	0.695816	0.608101	0.182098	0.0154349	0.315459	0.552788	0.0981537	0.889639	0.766552	0.566751
C16.0	0.782061	0.308664	0.85514	0.215119	0.531813	0.532185	0.261843	0.964671	0.741694	0.386409	0.792125	0.728491	0.251362	0.489931	0.683805	0.403953	0.997361	0.439283	0.0906018	0.952784	0.0204027	0.380475	0.118211	0.511784	0.0078075	0.012377	0.614593	0.287908	0.261153	0.0641733	0.0482985	0.321515	0.545412	0.146338	0.658245
C17.0	0.32868	0.128544	0.454972	0.294618	0.230415	0.354409	0.00329868	0.581633	0.6441	0.167545	0.829119	0.0376655	0.00270099	0.169299	0.284708	0.399692	0.268215	0.474526	0.175094	0.877128	0.384401	0.00198212	0.375298	0.587191	0.248205	0.313849	0.312189	0.00629574	0.0049815	0.133538	0.303176	0.0298238	0.772246	0.920447	0.373856
C18.0	0.385703	0.700631	0.335373	0.568368	0.124169	0.929447	0.274624	0.198557	0.00283325	0.0520094	0.624026	0.512762	0.0478481	0.832018	0.115305	0.177834	0.216064	0.0813449	0.867747	0.0756077	0.725019	0.25169	0.0515723	0.364576	0.412664	0.272957	0.283175	0.870601	0.705379	0.421655	0.0588563	0.220745	0.653064	0.215709	0.850457
C20.0	0.986234	0.816969	0.184446	0.46161	0.0700129	0.793752	0.463795	0.141508	0.195562	0.495449	0.268029	0.986958	0.902334	0.422452	0.801001	0.73183	0.0835976	0.699141	0.262752	0.13231	0.426399	0.683225	0.0950085	0.782148	0.462806	0.127765	0.307968	0.453554	0.903433	0.102794	0.0182343	0.484029	0.288862	0.408082	0.21854
C22.0	0.0789636	0.406724	0.91139	0.392343	0.947478	0.428255	0.402408	0.692496	0.029472	0.105028	0.0474496	0.764585	0.383327	0.0457967	0.706197	0.200619	0.289297	0.23823	0.273192	0.00163165	0.00275744	0.321324	0.0249172	0.822194	0.233966	0.116925	0.092115	0.220224	0.349129	0.539827	0.903493	0.390334	0.17076	0.795214	0.392736
SFA	0.389732	0.739094	0.498686	0.724734	0.595825	0.45276	0.956892	0.315839	0.0201932	0.326398	0.468826	0.83346	0.56287	0.487359	0.107559	0.709881	0.0523743	0.074409	0.49424	0.366952	0.1001	0.937621	0.735237	0.699731	0.0335877	0.0083511	0.234414	0.892446	0.745216	0.100361	0.944645	0.619227	0.189783	0.653918	0.913682
C16.1	0.560357	0.399663	0.870862	0.152606	0.394979	0.494337	0.0831206	0.527346	0.0104714	0.00138542	0.998544	0.100261	0.358283	0.146423	0.47764	0.225592	0.109319	0.31539	0.32604	0.110642	0.827748	0.714611	0.93409	0.285268	0.427641	0.570465	0.525297	0.663143	0.838754	0.564433	0.191995	0.863902	0.350583	0.830807	0.551508
C18.1	0.920435	0.156946	0.363638	0.401759	0.272693	0.916104	0.000853152	0.158745	0.0794505	0.109423	0.235647	0.443475	0.279818	0.127713	0.397393	0.384577	0.0871292	0.562949	0.519965	0.773972	0.0198881	0.0684154	0.135937	0.875941	0.510626	0.714365	0.13281	0.133329	0.068387	0.369638	0.0043649	0.175153	0.510395	0.423931	0.526124
C20.1	0.0305624	0.93919	0.186033	0.0620963	0.83164	0.010829	0.6812	0.204081	0.280442	0.00205491	0.277956	0.181564	0.912283	0.151439	0.965529	0.123274	0.59092	0.215959	0.365696	0.505423	0.727562	0.434825	0.368212	0.000701102	0.697746	0.978713	0.764352	0.962048	0.901548	0.625765	0.0159691	0.737699	0.726913	0.116567	0.747393
C22.1	0.217862	0.0249088	0.96921	0.378956	0.0868624	0.192522	0.609371	0.423334	0.0544108	0.957266	0.238812	0.719592	0.517717	0.00571278	0.208412	0.997826	0.651257	0.802623	0.753315	0.821301	0.897531	0.128028	0.0669504	0.714511	0.241628	0.803717	0.978933	0.146737	0.561543	0.841	0.185276	0.310647	0.470081	0.262301	0.816932
MUFA	0.897398	0.600643	0.282651	0.41742	0.906005	0.812943	0.000658076	0.276182	0.0170463	0.0434755	0.497555	0.312725	0.728001	0.133249	0.330212	0.663502	0.0433051	0.662112	0.91859	0.588548	0.0648032	0.206169	0.354057	0.973373	0.910272	0.48777	0.103489	0.248939	0.193043	0.808985	0.0216275	0.444142	0.870564	0.813677	0.675634
C18.2	0.0929832	0.283656	0.656638	0.895598	0.352921	0.0143132	0.675717	0.333546	0.0891887	0.341195	0.456216	0.887344	0.239431	0.15472	0.606388	0.403727	0.512248	0.308746	0.974576	0.76058	0.675438	0.103412	0.33793	0.562649	0.76331	0.908801	0.327162	0.221914	0.129897	0.596234	0.341018	0.520149	0.551572	0.955681	0.697882
C18.3	0.0623189	0.704674	0.39968	0.986959	0.687465	0.72814	0.967572	0.805176	0.000101549	0.0267104	0.0057775	0.905305	0.0586679	0.220559	0.554475	0.816609	0.692844	0.131783	0.320816	0.226113	0.022488	0.189591	0.821572	0.522357	0.17564	0.00757434	0.692987	0.64178	0.0823818	0.200343	0.960865	0.0797409	0.36831	0.570928	0.271386
C20.2	0.785919	0.61757	0.834524	0.814007	0.360137	0.497815	1.29832e-05	0.9949	0.0100323	0.258247	0.738977	0.0857711	0.528405	0.000951635	0.279491	0.549234	0.119641	0.456475	0.652294	0.853029	0.074747	0.0355693	0.470955	0.67367	0.35583	0.839923	0.992262	0.560115	0.155273	0.399603	0.0691865	0.312708	0.698401	0.915628	0.917424
C20.4	0.976096	0.0243791	0.590863	0.424313	0.905645	0.0814675	0.642722	0.24474	0.197574	0.74979	0.0129918	0.822489	0.282312	0.726754	0.949781	0.866543	0.787026	0.895554	0.819136	0.290888	0.0213396	0.242737	0.20884	0.575378	0.151983	0.23256	0.584134	0.54901	0.0700955	0.463239	0.106017	0.102044	0.0486227	0.80111	0.188617
C20.3	0.0508367	0.303633	0.0608536	0.947506	0.694674	0.94895	0.466489	0.549783	0.0257491	0.00648984	0.0229452	0.0763935	0.240052	0.147709	0.261081	0.136836	0.764387	0.0366355	0.0981711	0.229745	0.0370701	0.667764	0.559851	0.494742	0.140037	0.0382077	0.551779	0.804255	0.348161	0.237705	0.730495	0.705974	0.190423	0.628738	0.208407
C20.5	0.639613	0.201109	0.180356	0.210352	0.507073	0.751162	0.0329256	0.145725	0.0166532	0.154917	0.660097	0.569001	0.860948	0.474258	0.0777551	0.835909	0.328997	0.546409	0.270929	0.103287	0.267835	0.140993	0.0234316	0.451095	0.741614	0.653728	0.0328462	0.0417132	0.287527	0.436618	0.0358949	0.577222	0.489041	0.826291	0.83165
C22.3	0.361659	0.310078	0.800961	0.496624	0.345624	0.305596	0.705908	0.753603	0.0900581	0.0272478	0.0248389	0.649713	0.111281	0.791635	0.489902	0.386039	0.47812	0.159947	0.40046	0.0546567	0.175366	0.344039	0.870344	0.624029	0.196676	0.37105	0.763109	0.821482	0.14011	0.248291	0.959493	0.104125	0.0417776	0.223819	0.417917
C22.4	0.267554	0.0637979	0.496364	0.99203	0.546632	0.347044	0.73746	0.840557	0.0206418	0.0148239	0.0472852	0.209333	0.0552098	0.589695	0.69077	0.180247	0.889959	0.223695	0.696163	0.0101953	0.20558	0.529187	0.983505	0.675098	0.297559	0.10333	0.595332	0.702364	0.0830069	0.313458	0.838603	0.149057	0.0671437	0.695708	0.340161
C22.5	0.150589	0.111989	0.964147	0.708415	0.123576	0.56463	0.594165	0.925058	0.322908	0.0659206	0.00692161	0.247825	0.0411412	0.376341	0.512495	0.83271	0.699586	0.692773	0.0604746	0.0908479	0.190341	0.754975	0.533004	0.997846	0.535859	0.394602	0.913318	0.41713	0.114588	0.389445	0.759148	0.0281811	0.173976	0.862099	0.640219
C22.6	0.0967608	0.183703	0.522815	0.974646	0.626221	0.79606	0.545193	0.9949	0.0586345	0.0161392	0.0168026	0.559742	0.0812231	0.102786	0.713855	0.920415	0.887349	0.299379	0.355763	0.208138	0.163596	0.984728	0.765354	0.262189	0.485992	0.137636	0.63107	0.825777	0.269994	0.796773	0.890327	0.0226289	0.30908	0.0931229	0.342853
PUFA	0.529396	0.673828	0.535988	0.469522	0.407622	0.461379	0.000141433	0.682164	0.0869582	0.0423694	0.153217	0.269579	0.525404	0.174564	0.519394	0.773307	0.089078	0.948934	0.639227	0.920355	0.00637328	0.12381	0.488552	0.953419	0.425124	0.821254	0.335896	0.165565	0.286203	0.328432	0.0282638	0.364032	0.683296	0.582867	0.495901
UFA	0.385703	0.728823	0.502194	0.725084	0.601227	0.457206	0.969203	0.323885	0.0210338	0.327783	0.469125	0.831693	0.56816	0.492557	0.10932	0.703292	0.0540168	0.0724467	0.503223	0.359442	0.0996702	0.948377	0.729492	0.693553	0.0335943	0.0081249	0.234431	0.879258	0.738716	0.100373	0.938205	0.61924	0.188397	0.652882	0.9092

## Sheet: CCA
Cell	CCA1	CCA2	R2	P
C12.0	0.892	0.451	0.107	0.109
C14.0	0.968	0.252	0.226	0.02
C15.0	0.856	-0.516	0.358	0
C16.0	-0.594	0.804	0.01	0.809
C17.0	0.912	-0.411	0.352	0
C18.0	-0.871	0.491	0.036	0.445
C20.0	-0.564	0.825	0.016	0.671
C22.0	0.426	0.905	0.167	0.036
SFA	0.26	0.966	0.007	0.841
C16.1	-0.884	-0.467	0.027	0.56
C18.1	-0.783	0.622	0.161	0.031
C20.1	0.622	0.783	0.09	0.156
C22.1	0.662	0.749	0.032	0.495
MUFA	-0.852	0.524	0.099	0.121
C18.2	-1	-0.008	0.077	0.181
C18.3	0.156	-0.988	0.217	0.01
C20.2	1	-0.025	0.117	0.065
C20.4	0.43	-0.903	0.177	0.033
C20.3	-0.196	-0.981	0.118	0.073
C20.5	0.987	-0.162	0.088	0.154
C22.3	0.745	-0.668	0.183	0.041
C22.4	0.566	-0.825	0.083	0.152
C22.5	0.649	-0.761	0.079	0.174
C22.6	0.199	0.98	0.117	0.061
PUFA	0.809	-0.588	0.119	0.087
UFA	-0.261	-0.965	0.007	0.839
