# Supplementary material for: Relationship Between the Fatty Acid Profiles and Gut Bacterial Communities of the Chinese Mitten Crab (Eriocheir sinensis) From Ecologically Different Habitats
Source: Front Microbiol. 2020 Oct 15;11:565267. doi: 10.3389/fmicb.2020.565267 (PMC7593381; doi:10.3389/fmicb.2020.565267)
Supplement: Supplementary Table 6 — dbRDA for effective environment factor capturing. [file Table_6.xls]

## Sheet: dbrdaenvfit
	CAP1	CAP2	r2	Pr(>r)
C12.0	-0.551591	-0.834115	0.0325777	0.50025
C14.0	-0.966125	-0.258075	0.0934508	0.132434
C15.0	-0.986791	0.161998	0.0493068	0.366317
C16.0	0.964669	-0.263467	0.00403685	0.928536
C17.0	-0.937235	-0.348698	0.0398264	0.46077
C18.0	-0.79361	-0.608426	0.0142719	0.736132
C20.0	0.040229	0.99919	0.0728566	0.203898
C22.0	-0.966873	-0.255258	0.0896471	0.153423
SFA	-0.873215	-0.487335	0.0208571	0.670165
C16.1	0.493432	-0.869784	0.101214	0.116442
C18.1	0.905399	0.424563	0.0241965	0.617691
C20.1	-0.770359	0.637611	0.199639	0.009995
C22.1	-0.638325	-0.769767	0.151709	0.0304848
MUFA	0.916739	-0.399486	0.0224932	0.63968
C18.2	0.927885	0.372867	0.125964	0.0634683
C18.3	0.443862	-0.896095	0.0148288	0.730635
C20.2	-0.683755	0.729712	0.00578673	0.875062
C20.4	-0.431112	-0.902299	0.0510253	0.351324
C20.3	0.574916	-0.818212	0.137647	0.0444778
C20.5	-0.999978	-0.006598	0.0438334	0.408796
C22.3	-0.327146	-0.944974	0.0313589	0.544228
C22.4	-0.101776	-0.994807	0.0561664	0.302349
C22.5	0.0723938	-0.997376	0.080863	0.171914
C22.6	-0.550446	0.834871	0.127942	0.0589705
PUFA	-0.768068	0.640368	0.0185104	0.701149
UFA	0.873513	0.486802	0.0209554	0.669665
