# Supplementary material for: Relationship Between the Fatty Acid Profiles and Gut Bacterial Communities of the Chinese Mitten Crab (Eriocheir sinensis) From Ecologically Different Habitats
Source: Front Microbiol. 2020 Oct 15;11:565267. doi: 10.3389/fmicb.2020.565267 (PMC7593381; doi:10.3389/fmicb.2020.565267)
Supplement: Supplementary Table 7 — Spearman correlation analysis between fatty acid profile and each bacterial on genus level. [file Table_7.xls]

## Sheet: pvalue
	Candidatus_Bacilloplasma	Candidatus_Hepatoplasma	Dysgonomonas	Bacteroides	Aeromonas	Vibrio	Shewanella	unidentified_Cyanobacteria	unidentified_Clostridiales	Roseimarinus	Fusobacterium	Coprobacillus	Acinetobacter	Pragia	Phyllobacterium	unidentified_Bacteria	unidentified_Rickettsiales	unidentified_Erysipelotrichaceae	Arcobacter	Sphingomonas	unidentified_Lachnospiraceae	Morganella	Luteolibacter	unidentified_Synechococcales	Macellibacteroides	Raoultella	Paracoccus	Pseudomonas	Gemmobacter	Streptococcus	unidentified_Acidobacteria	Tessaracoccus	Roseovarius	Terrimicrobium	Lactobacillus
C12.0	0.912264	0.214938	0.711554	0.645701	0.166416	0.516578	0.68692	0.12566	0.974923	0.0918444	0.687342	0.859403	0.0216073	0.506938	0.224152	0.934126	0.811017	0.443076	0.000145678	0.110803	0.0629208	0.711948	0.0233837	0.354975	0.984023	0.749591	0.0508072	0.00903342	0.000479242	0.936067	0.652876	0.0264256	0.204615	0.58141	0.0698496
C14.0	0.0674675	0.137663	0.41879	0.886603	0.0145599	0.296473	0.0179944	0.336253	0.298328	0.961971	0.0144962	0.492557	0.00163694	0.000301943	0.349275	0.69061	0.71867	0.946755	0.193799	0.573561	0.292635	0.0211223	0.206201	0.806972	0.176993	0.858835	0.233478	0.170676	0.00722945	0.34447	0.864374	0.162285	0.546989	0.602722	0.547798
C15.0	0.102385	0.412045	0.569694	0.0665938	0.354871	0.0783134	0.000974217	0.263036	0.944935	0.413915	0.656066	0.0126228	0.00737862	0.00563557	0.431767	0.902569	0.264044	0.842598	0.985969	0.705283	0.507129	0.00421447	0.842689	0.868763	0.09363	0.695816	0.608101	0.182098	0.0154349	0.315459	0.552788	0.0981537	0.889639	0.766552	0.566751
C16.0	0.782061	0.308664	0.85514	0.215119	0.531813	0.532185	0.261843	0.964671	0.741694	0.386409	0.792125	0.728491	0.251362	0.489931	0.683805	0.403953	0.997361	0.439283	0.0906018	0.952784	0.0204027	0.380475	0.118211	0.511784	0.0078075	0.012377	0.614593	0.287908	0.261153	0.0641733	0.0482985	0.321515	0.545412	0.146338	0.658245
C16.1	0.560357	0.399663	0.870862	0.152606	0.394979	0.494337	0.0831206	0.527346	0.0104714	0.00138542	0.998544	0.100261	0.358283	0.146423	0.47764	0.225592	0.109319	0.31539	0.32604	0.110642	0.827748	0.714611	0.93409	0.285268	0.427641	0.570465	0.525297	0.663143	0.838754	0.564433	0.191995	0.863902	0.350583	0.830807	0.551508
C17.0	0.32868	0.128544	0.454972	0.294618	0.230415	0.354409	0.00329868	0.581633	0.6441	0.167545	0.829119	0.0376655	0.00270099	0.169299	0.284708	0.399692	0.268215	0.474526	0.175094	0.877128	0.384401	0.00198212	0.375298	0.587191	0.248205	0.313849	0.312189	0.00629574	0.0049815	0.133538	0.303176	0.0298238	0.772246	0.920447	0.373856
C18.0	0.385703	0.700631	0.335373	0.568368	0.124169	0.929447	0.274624	0.198557	0.00283325	0.0520094	0.624026	0.512762	0.0478481	0.832018	0.115305	0.177834	0.216064	0.0813449	0.867747	0.0756077	0.725019	0.25169	0.0515723	0.364576	0.412664	0.272957	0.283175	0.870601	0.705379	0.421655	0.0588563	0.220745	0.653064	0.215709	0.850457
C18.1	0.920435	0.156946	0.363638	0.401759	0.272693	0.916104	0.000853152	0.158745	0.0794505	0.109423	0.235647	0.443475	0.279818	0.127713	0.397393	0.384577	0.0871292	0.562949	0.519965	0.773972	0.0198881	0.0684154	0.135937	0.875941	0.510626	0.714365	0.13281	0.133329	0.068387	0.369638	0.0043649	0.175153	0.510395	0.423931	0.526124
C18.2	0.0929832	0.283656	0.656638	0.895598	0.352921	0.0143132	0.675717	0.333546	0.0891887	0.341195	0.456216	0.887344	0.239431	0.15472	0.606388	0.403727	0.512248	0.308746	0.974576	0.76058	0.675438	0.103412	0.33793	0.562649	0.76331	0.908801	0.327162	0.221914	0.129897	0.596234	0.341018	0.520149	0.551572	0.955681	0.697882
C18.3	0.0623189	0.704674	0.39968	0.986959	0.687465	0.72814	0.967572	0.805176	0.000101549	0.0267104	0.0057775	0.905305	0.0586679	0.220559	0.554475	0.816609	0.692844	0.131783	0.320816	0.226113	0.022488	0.189591	0.821572	0.522357	0.17564	0.00757434	0.692987	0.64178	0.0823818	0.200343	0.960865	0.0797409	0.36831	0.570928	0.271386
C20.0	0.986234	0.816969	0.184446	0.46161	0.0700129	0.793752	0.463795	0.141508	0.195562	0.495449	0.268029	0.986958	0.902334	0.422452	0.801001	0.73183	0.0835976	0.699141	0.262752	0.13231	0.426399	0.683225	0.0950085	0.782148	0.462806	0.127765	0.307968	0.453554	0.903433	0.102794	0.0182343	0.484029	0.288862	0.408082	0.21854
C20.1	0.0305624	0.93919	0.186033	0.0620963	0.83164	0.010829	0.6812	0.204081	0.280442	0.00205491	0.277956	0.181564	0.912283	0.151439	0.965529	0.123274	0.59092	0.215959	0.365696	0.505423	0.727562	0.434825	0.368212	0.000701102	0.697746	0.978713	0.764352	0.962048	0.901548	0.625765	0.0159691	0.737699	0.726913	0.116567	0.747393
C20.2	0.785919	0.61757	0.834524	0.814007	0.360137	0.497815	1.29832e-05	0.9949	0.0100323	0.258247	0.738977	0.0857711	0.528405	0.000951635	0.279491	0.549234	0.119641	0.456475	0.652294	0.853029	0.074747	0.0355693	0.470955	0.67367	0.35583	0.839923	0.992262	0.560115	0.155273	0.399603	0.0691865	0.312708	0.698401	0.915628	0.917424
C20.3	0.0508367	0.303633	0.0608536	0.947506	0.694674	0.94895	0.466489	0.549783	0.0257491	0.00648984	0.0229452	0.0763935	0.240052	0.147709	0.261081	0.136836	0.764387	0.0366355	0.0981711	0.229745	0.0370701	0.667764	0.559851	0.494742	0.140037	0.0382077	0.551779	0.804255	0.348161	0.237705	0.730495	0.705974	0.190423	0.628738	0.208407
C20.4	0.976096	0.0243791	0.590863	0.424313	0.905645	0.0814675	0.642722	0.24474	0.197574	0.74979	0.0129918	0.822489	0.282312	0.726754	0.949781	0.866543	0.787026	0.895554	0.819136	0.290888	0.0213396	0.242737	0.20884	0.575378	0.151983	0.23256	0.584134	0.54901	0.0700955	0.463239	0.106017	0.102044	0.0486227	0.80111	0.188617
C20.5	0.639613	0.201109	0.180356	0.210352	0.507073	0.751162	0.0329256	0.145725	0.0166532	0.154917	0.660097	0.569001	0.860948	0.474258	0.0777551	0.835909	0.328997	0.546409	0.270929	0.103287	0.267835	0.140993	0.0234316	0.451095	0.741614	0.653728	0.0328462	0.0417132	0.287527	0.436618	0.0358949	0.577222	0.489041	0.826291	0.83165
C22.0	0.0789636	0.406724	0.91139	0.392343	0.947478	0.428255	0.402408	0.692496	0.029472	0.105028	0.0474496	0.764585	0.383327	0.0457967	0.706197	0.200619	0.289297	0.23823	0.273192	0.00163165	0.00275744	0.321324	0.0249172	0.822194	0.233966	0.116925	0.092115	0.220224	0.349129	0.539827	0.903493	0.390334	0.17076	0.795214	0.392736
C22.1	0.217862	0.0249088	0.96921	0.378956	0.0868624	0.192522	0.609371	0.423334	0.0544108	0.957266	0.238812	0.719592	0.517717	0.00571278	0.208412	0.997826	0.651257	0.802623	0.753315	0.821301	0.897531	0.128028	0.0669504	0.714511	0.241628	0.803717	0.978933	0.146737	0.561543	0.841	0.185276	0.310647	0.470081	0.262301	0.816932
C22.3	0.361659	0.310078	0.800961	0.496624	0.345624	0.305596	0.705908	0.753603	0.0900581	0.0272478	0.0248389	0.649713	0.111281	0.791635	0.489902	0.386039	0.47812	0.159947	0.40046	0.0546567	0.175366	0.344039	0.870344	0.624029	0.196676	0.37105	0.763109	0.821482	0.14011	0.248291	0.959493	0.104125	0.0417776	0.223819	0.417917
C22.4	0.267554	0.0637979	0.496364	0.99203	0.546632	0.347044	0.73746	0.840557	0.0206418	0.0148239	0.0472852	0.209333	0.0552098	0.589695	0.69077	0.180247	0.889959	0.223695	0.696163	0.0101953	0.20558	0.529187	0.983505	0.675098	0.297559	0.10333	0.595332	0.702364	0.0830069	0.313458	0.838603	0.149057	0.0671437	0.695708	0.340161
C22.5	0.150589	0.111989	0.964147	0.708415	0.123576	0.56463	0.594165	0.925058	0.322908	0.0659206	0.00692161	0.247825	0.0411412	0.376341	0.512495	0.83271	0.699586	0.692773	0.0604746	0.0908479	0.190341	0.754975	0.533004	0.997846	0.535859	0.394602	0.913318	0.41713	0.114588	0.389445	0.759148	0.0281811	0.173976	0.862099	0.640219
C22.6	0.0967608	0.183703	0.522815	0.974646	0.626221	0.79606	0.545193	0.9949	0.0586345	0.0161392	0.0168026	0.559742	0.0812231	0.102786	0.713855	0.920415	0.887349	0.299379	0.355763	0.208138	0.163596	0.984728	0.765354	0.262189	0.485992	0.137636	0.63107	0.825777	0.269994	0.796773	0.890327	0.0226289	0.30908	0.0931229	0.342853
MUFA	0.897398	0.600643	0.282651	0.41742	0.906005	0.812943	0.000658076	0.276182	0.0170463	0.0434755	0.497555	0.312725	0.728001	0.133249	0.330212	0.663502	0.0433051	0.662112	0.91859	0.588548	0.0648032	0.206169	0.354057	0.973373	0.910272	0.48777	0.103489	0.248939	0.193043	0.808985	0.0216275	0.444142	0.870564	0.813677	0.675634
PUFA	0.529396	0.673828	0.535988	0.469522	0.407622	0.461379	0.000141433	0.682164	0.0869582	0.0423694	0.153217	0.269579	0.525404	0.174564	0.519394	0.773307	0.089078	0.948934	0.639227	0.920355	0.00637328	0.12381	0.488552	0.953419	0.425124	0.821254	0.335896	0.165565	0.286203	0.328432	0.0282638	0.364032	0.683296	0.582867	0.495901
SFA	0.389732	0.739094	0.498686	0.724734	0.595825	0.45276	0.956892	0.315839	0.0201932	0.326398	0.468826	0.83346	0.56287	0.487359	0.107559	0.709881	0.0523743	0.074409	0.49424	0.366952	0.1001	0.937621	0.735237	0.699731	0.0335877	0.0083511	0.234414	0.892446	0.745216	0.100361	0.944645	0.619227	0.189783	0.653918	0.913682
UFA	0.385703	0.728823	0.502194	0.725084	0.601227	0.457206	0.969203	0.323885	0.0210338	0.327783	0.469125	0.831693	0.56816	0.492557	0.10932	0.703292	0.0540168	0.0724467	0.503223	0.359442	0.0996702	0.948377	0.729492	0.693553	0.0335943	0.0081249	0.234431	0.879258	0.738716	0.100373	0.938205	0.61924	0.188397	0.652882	0.9092
